# Supplementary material for: Dynamic Transcriptome Profile Analysis of Mechanisms Related to Melanin Deposition in Chicken Muscle Development
Source: Animals (Basel). 2024 Sep 18;14(18):2702. doi: 10.3390/ani14182702 (PMC11428610; doi:10.3390/ani14182702)
Supplement: Supplementary file 1 [file animals-14-02702-s001.zip]

Archive with 14 entries (13 files):
- supplementary files/
- supplementary files/FigureS1.jpg
- supplementary files/FigureS2.tif
- supplementary files/FigureS3.tif
- supplementary files/FigureS4.jpg
- supplementary files/TableS1 .xls
- supplementary files/TableS2.xlsx
- supplementary files/TableS3.xlsx
- supplementary files/TableS4.xlsx
- supplementary files/TableS5.xlsx
- supplementary files/TableS6.xlsx
- supplementary files/TableS7.xlsx
- supplementary files/TableS8.xlsx
- supplementary files/TableS9.xlsx
