# Supplementary material for: Dynamic Transcriptome Profile Analysis of Mechanisms Related to Melanin Deposition in Chicken Muscle Development
Source: Animals (Basel). 2024 Sep 18;14(18):2702. doi: 10.3390/ani14182702 (PMC11428610; doi:10.3390/ani14182702)
Supplement: Supplementary file 1 [file animals-14-02702-s001.zip › supplementary files/TableS1 .xls]

## Sheet: Sheet2
TableS1. The specific primers used for the qPCR
No.	Gene Symbol	Forward primer	Reverse primer	Product length (bp)
1	EDN3	CCTACAAAGACAAGGAGTGCGT	ATATGGCACAGTCCTCTCTGGG	80
2	EDNRB2	ACCCAAGCAACAATTTCCAG	CATAGCTGGGGGAGATTTCA	158
3	MITF	AGCAAATAAACACGCCAACC	ACCCTGCTTTGCTCTTCAAA	174
4	TYRP1	CGGCCTATGGTACAACGTCT	ATGTGTTTGCCCTCCTGTTC	216
5	DCT	CTGTTGGTGCACAGGAAACTT	CAACTGGTGGCTTCCTCACA	95
6	MSTRG.720	GTGACCCTCATGGACTCGTT	GCTTGAATGACACCCCAGAT	238
7	RAB38	GCTCTGGGATATTGCGGGTCA	TCACAGCTTCGAATGTTGCAGG	119
8	OCA2	TATCTGCTTTGGCCTCGTCT	AATGTTCCATTGCCTCCAAG	160
9	MLPH	ATCTCGAATCGCAGCTCTGT	CCCAGACATCGCCTTAACAT	154
10	GPNMB	CACTCTCGGCAAACACAGAA	AGTAGTGGCTGGGATCATGG	218
11	TRPM1	AGCATTCTGGCAGCCTTAAA	GCAGATTGGCTGTGTTCTGA	247
12	TYR	CCCATTGGGCACAATCGAGAA	CCTGGAAAGAACCAAGTGCTGG	136
13	β-actin	TGCTGTGTTCCCATCTATCG	TTGGTGACAATACCGTGTTCA	150
