# Supplementary material for: Dynamic Transcriptome Profile Analysis of Mechanisms Related to Melanin Deposition in Chicken Muscle Development
Source: Animals (Basel). 2024 Sep 18;14(18):2702. doi: 10.3390/ani14182702 (PMC11428610; doi:10.3390/ani14182702)
Supplement: Supplementary file 1 [file animals-14-02702-s001.zip › supplementary files/TableS2.xlsx]

## Sheet: Sheet1
Table S2. Detailed information on the DEGs between Wenchang and Yugan black-boned chicken muscle groups at different stages of embryonic development.
id	W1-1_fpkm	W1-2_fpkm	W1-3_fpkm	Y1-1_fpkm	Y1-2_fpkm	Y1-3_fpkm	W1_mean	Y1_mean	log2(fc)	PValue	FDR	id	Symbol	Description
W1-Y1												W1-Y1
ncbi_770196	4.87	5.32	4.9	11.64	10.23	8.95	5.03	10.2733	1.03027	3.47252e-07	0.000215685	ncbi_770196	NEK3	NIMA related kinase 3, transcript variant X1
ncbi_769648	0.46	0.97	0	31.87	68.16	24.27	0.476667	41.4333	6.44167	8.92806e-23	1.9805e-19	ncbi_769648	MLANA	melan-A
ncbi_768660	152.53	185.17	184.21	375.45	425.2	437.84	173.97	412.83	1.24671	5.03494e-20	7.81826e-17	ncbi_768660	ATP5E	ATP synthase, H+ transporting, mitochondrial F1 complex, epsilon subunit
ncbi_768509	4.41	4.85	3.46	14.69	12.43	14.28	4.24	13.8	1.70253	4.85289e-20	7.81826e-17	ncbi_768509	EDN3	endothelin 3, transcript variant X1
ncbi_428431	0.51	1.43	0.24	10.25	14.89	12.74	0.726667	12.6267	4.11904	2.4934e-16	3.22647e-13	ncbi_428431	GPNMB	glycoprotein nmb
ncbi_428095	0.31	0.25	0.36	2.51	2.57	1.98	0.306667	2.35333	2.93996	2.48174e-22	4.81707e-19	ncbi_428095	RAB38	RAB38, member RAS oncogene family
ncbi_428009	0.64	0.75	1.11	2.58	2.68	2.45	0.833333	2.57	1.6248	7.99923e-07	0.000460044	ncbi_428009	OCA2	OCA2 melanosomal transmembrane protein, transcript variant X1
ncbi_427494	0.23	0.52	0.19	1.7	1.8	1	0.313333	1.5	2.25919	1.26823e-06	0.000646868	ncbi_427494	TRPM1	transient receptor potential cation channel subfamily M member 1, transcript variant X1
ncbi_426279	1.3	1.46	1.51	2.23	3.35	3.02	1.42333	2.86667	1.0101	0.000184198	0.0480087	ncbi_426279	RIMBP3C	RIMS binding protein 3C, transcript variant X1
ncbi_424181	0.19	0.37	0.4	3.43	2.77	2.93	0.32	3.04333	3.24951	1.44566e-15	1.72679e-12	ncbi_424181	SLC38A11	solute carrier family 38 member 11, transcript variant X1
ncbi_424019	0.5	0.77	0.29	4.39	5.54	4.94	0.52	4.95667	3.25279	1.10525e-19	1.56021e-16	ncbi_424019	MLPH	melanophilin
ncbi_423050	2.29	1.29	3.57	7.57	10.72	6.02	2.38333	8.10333	1.76553	6.49041e-06	0.00272387	ncbi_423050	NRIP2	nuclear receptor interacting protein 3, transcript variant X2
ncbi_422849	23.88	27.1	51.77	70.61	69.12	71.84	34.25	70.5233	1.042	0.000168077	0.0457876	ncbi_422849	CYTL1	cytokine like 1
ncbi_419310	49.4	63.57	51.07	138.23	146.33	126.44	54.68	137	1.32509	1.4409e-23	3.72906e-20	ncbi_419310	SLMO2	PRELI domain containing 3B
ncbi_396505	11.1	7.5	12.89	28.72	37.66	33.32	10.4967	33.2333	1.6627	7.71205e-14	7.98352e-11	ncbi_396505	MATN1	matrilin 1, cartilage matrix protein
ncbi_396007	0.82	0.87	0.95	149.75	250.93	219.51	0.88	206.73	7.87603	1.11563e-199	1.73235e-195	ncbi_396007	PMEL	premelanosome protein
ncbi_395913	0.08	0.04	0.08	7.18	17.86	18.42	0.0666667	14.4867	7.76354	1.26515e-24	4.91129e-21	ncbi_395913	TYRP1	tyrosinase related protein 1
ncbi_395775	0.19	0.55	0.41	9.95	10.15	7.29	0.383333	9.13	4.57394	1.38756e-37	1.0773e-33	ncbi_395775	DCT	dopachrome tautomerase
ncbi_395615	10.2	6.02	2.19	1.42	0.43	1.28	6.13667	1.04333	-2.55626	9.12109e-05	0.027237	ncbi_395615	SHH	sonic hedgehog
ncbi_373971	0	0.18	0.35	7.25	13.3	8.71	0.176667	9.75333	5.78679	8.87754e-24	2.75701e-20	ncbi_373971	TYR	tyrosinase
ncbi_373909	2.07	4.79	1.63	51.58	42.13	37.78	2.83	43.83	3.95304	2.00103e-29	1.03573e-25	ncbi_373909	EDNRB2	endothelin receptor B subtype 2
ncbi_112531364	0	0.04	0.1	0.56	0.6	1.1	0.0466667	0.753333	4.01282	6.18058e-06	0.00266589	ncbi_112531364	LOC112531364	uncharacterized LOC112531364, transcript variant X1
ncbi_112530279	14.24	10.66	6.83	4.16	4.63	3.69	10.5767	4.16	-1.34623	0.000133367	0.0369808	ncbi_112530279	LOC112530279	uncharacterized LOC112530279
ncbi_112529929	1.02	1.89	1.82	0.16	0.27	0.22	1.57667	0.216667	-2.86333	1.64078e-06	0.000796189	ncbi_112529929	LOC112529929	keratin, type II cytoskeletal 4-like
ncbi_107051510	0.68	2.01	0.25	0.04	0	0	0.98	0.0133333	-6.19967	2.99922e-05	0.0111776	ncbi_107051510	LOC107051510	uncharacterized LOC107051510
ncbi_107051290	4.63	3.72	2.78	5.46	5.62	11.74	3.71	7.60667	1.03585	0.000174888	0.0468218	ncbi_107051290	LOC107051290	uncharacterized LOC107051290, transcript variant X1
ncbi_107050470	0	0	0	1.54	0.57	2.04	0.001	1.38333	10.4339	2.06494e-07	0.000133602	ncbi_107050470	LOC107050470	uncharacterized LOC107050470
ncbi_107049648	0	0.13	0	0.42	1.12	2.17	0.0433333	1.23667	4.83484	6.98962e-05	0.0226114	ncbi_107049648	LOC107049648	coiled-coil domain-containing protein 81-like, transcript variant X4
ncbi_107049357	0.32	1.15	0.79	2.49	1.66	4.47	0.753333	2.87333	1.93137	0.000113143	0.0325349	ncbi_107049357	LOC107049357	uncharacterized LOC107049357, transcript variant X1
ncbi_101747373	12.42	13.51	18.09	28.76	35.81	26.62	14.6733	30.3967	1.05072	1.20255e-07	8.89197e-05	ncbi_101747373	LOC101747373	uncharacterized LOC101747373, transcript variant X1
MSTRG.7471	0.29	0.36	0.35	0.97	1.07	1.42	0.333333	1.15333	1.79077	1.0717e-05	0.00437932	MSTRG.7471	MSTRG.7471	-
MSTRG.720	0.53	0.51	1.58	3.12	6.34	4.56	0.873333	4.67333	2.41985	1.2914e-06	0.000646868	MSTRG.720	MSTRG.720	-
MSTRG.18980	0.04	0.23	0.37	1.73	1.65	3.25	0.213333	2.21	3.37287	1.77811e-06	0.000836683	MSTRG.18980	MSTRG.18980	LOW QUALITY PROTEIN: protein NYNRIN-like [Anas platyrhynchos]
MSTRG.18957	0.17	0.76	0.73	3.83	2.49	4.68	0.553333	3.66667	2.72825	5.76723e-05	0.0194682	MSTRG.18957	MSTRG.18957	Retrovirus-related Pol polyprotein from transposon opus, partial [Spheniscus magellanicus]
MSTRG.18952	0.04	0.19	0.13	1.89	1.25	2.19	0.12	1.77667	3.88807	1.57281e-07	0.000111012	MSTRG.18952	MSTRG.18952	PREDICTED: endogenous retrovirus group K member 25 Pol protein-like [Calidris pugnax]
MSTRG.18432	1.84	1.57	2.36	0	0	0	1.92333	0.001	-10.9094	4.77893e-05	0.0167014	MSTRG.18432	MSTRG.18432	-
MSTRG.17193	0	0	0	1.2	0.52	1.82	0.001	1.18	10.2046	6.50855e-07	0.000388711	MSTRG.17193	MSTRG.17193	coiled-coil domain-containing protein 171 isoform X4 [Gallus gallus]
MSTRG.17192	0	0	0	4.7	1.89	6.59	0.001	4.39333	12.1011	6.35691e-12	5.80648e-09	MSTRG.17192	MSTRG.17192	coiled-coil domain-containing protein 171 isoform X4 [Gallus gallus]
MSTRG.17189	0	0	0	6.64	3.65	8.99	0.001	6.42667	12.6499	3.45519e-10	2.98068e-07	MSTRG.17189	MSTRG.17189	coiled-coil domain-containing protein 171 isoform X4 [Gallus gallus]
MSTRG.17188	0	0	0	10.64	4.54	11	0.001	8.72667	13.0912	5.20338e-15	5.77129e-12	MSTRG.17188	MSTRG.17188	coiled-coil domain-containing protein 171 isoform X4 [Gallus gallus]
W2-Y2												W2-Y2
ncbi_419310	43.04	41.81	41.22	114.1	99.78	121.92	42.0233	111.933	1.41338	4.42238e-49	6.49427e-45	ncbi_419310	SLMO2	PRELI domain containing 3B
ncbi_768660	138.06	138.69	147.18	387.9	395.89	463.56	141.31	415.783	1.55697	2.49287e-45	1.83039e-41	ncbi_768660	ATP5E	ATP synthase, H+ transporting, mitochondrial F1 complex, epsilon subunit
ncbi_373909	0.54	1.01	0.44	10.04	15.58	23.61	0.663333	16.41	4.6287	1.33677e-41	6.54349e-38	ncbi_373909	EDNRB2	endothelin receptor B subtype 2
ncbi_395775	0.07	0.1	0.08	6.13	11.87	11.22	0.0833333	9.74	6.86888	1.57425e-36	5.77947e-33	ncbi_395775	DCT	dopachrome tautomerase
ncbi_395913	0.07	0.08	0.03	16.81	49.59	31.3	0.06	32.5667	9.08422	7.56177e-35	2.22089e-31	ncbi_395913	TYRP1	tyrosinase related protein 1
ncbi_396007	0.37	1.38	0.54	85.81	248.82	251.94	0.763333	195.523	8.00081	6.96623e-31	1.70498e-27	ncbi_396007	PMEL	premelanosome protein
ncbi_107054979	1.61	2.22	1.64	11.04	8.72	13.96	1.82333	11.24	2.62399	7.58399e-27	1.59101e-23	ncbi_107054979	HHLA2	HERV-H LTR-associating 2, transcript variant X1
ncbi_418879	1.5	1.21	1.25	3.43	3.73	4.22	1.32	3.79333	1.52293	2.4014e-17	4.40807e-14	ncbi_418879	ATP7B	ATPase copper transporting beta, transcript variant X3
ncbi_768509	2.18	2.19	2.03	10.27	7.91	6.59	2.13333	8.25667	1.95245	4.49676e-17	7.33722e-14	ncbi_768509	EDN3	endothelin 3, transcript variant X1
ncbi_100859645	18.98	22.08	21.1	51.95	70.94	56.6	20.72	59.83	1.52985	3.58219e-16	5.26044e-13	ncbi_100859645	LOC100859645	glutathione S-transferase alpha-like 2, transcript variant X1
ncbi_107050798	4.62	4.49	2.67	12.15	13.61	16.4	3.92667	14.0533	1.83954	1.53627e-13	1.88001e-10	ncbi_107050798	LOC107050798	uncharacterized LOC107050798, transcript variant X1
ncbi_428009	0.13	0.15	0.11	1.23	2.74	4.33	0.13	2.76667	4.41157	1.90141e-13	2.14786e-10	ncbi_428009	OCA2	OCA2 melanosomal transmembrane protein, transcript variant X1
MSTRG.720	0.26	0.44	0.72	2.44	3.74	5.22	0.473333	3.8	3.00507	5.28469e-12	5.54326e-09	MSTRG.720		-
ncbi_107054467	1.74	1.74	1.43	0.27	0.08	0.12	1.63667	0.156667	-3.38499	1.05316e-11	1.01051e-08	ncbi_107054467	LOC107054467	protocadherin beta-15-like
ncbi_420553	16.33	14.42	13.7	35.67	24.67	33.75	14.8167	31.3633	1.08186	1.101e-11	1.01051e-08	ncbi_420553	ACCSL	1-aminocyclopropane-1-carboxylate synthase homolog (inactive) like, transcript variant X1
MSTRG.8104	7.06	2.9	3.23	47.06	17.22	45.55	4.39667	36.61	3.05776	1.07873e-10	8.80062e-08	MSTRG.8104		hypothetical protein CIB84_017679 [Bambusicola thoracicus]
ncbi_424181	0.07	0.03	0.02	0.85	1.72	3.34	0.04	1.97	5.62205	2.00893e-10	1.5527e-07	ncbi_424181	SLC38A11	solute carrier family 38 member 11, transcript variant X1
ncbi_428095	0.08	0.27	0.15	0.81	2.07	2.35	0.166667	1.74333	3.38681	2.20893e-10	1.62191e-07	ncbi_428095	RAB38	RAB38, member RAS oncogene family
MSTRG.8099	1.04	0.91	1.27	14.96	4.47	13.92	1.07333	11.1167	3.37255	8.46392e-10	5.64967e-07	MSTRG.8099		uncharacterized protein LOC109368925 [Meleagris gallopavo]
ncbi_769648	0	0.92	0.1	20.26	38.36	32.76	0.34	30.46	6.48524	1.2809e-08	7.23464e-06	ncbi_769648	MLANA	melan-A
MSTRG.5106	3.59	5.85	5.72	1.58	1.15	1.34	5.05333	1.35667	-1.89717	2.16583e-08	1.17797e-05	MSTRG.5106		-
ncbi_101748210	0	0	0	1.9	1.02	0.18	0.001	1.03333	10.0131	8.06823e-08	3.822e-05	ncbi_101748210	LOC101748210	uncharacterized LOC101748210
MSTRG.17193	0	0	0	0.42	0.94	4.85	0.001	2.07	11.0154	8.35631e-08	3.83476e-05	MSTRG.17193		coiled-coil domain-containing protein 171 isoform X4 [Gallus gallus]
ncbi_424019	0.26	0.84	0.08	2.59	4.3	6.45	0.393333	4.44667	3.4989	1.02465e-07	4.55968e-05	ncbi_424019	MLPH	melanophilin
ncbi_416477	2.37	1.76	2.1	4.8	5.75	4.99	2.07667	5.18	1.31868	1.18772e-07	4.89664e-05	ncbi_416477	CYP3A4	cytochrome P450 family 3 subfamily A member 4
MSTRG.2027	5.24	4.7	10.9	24.24	17.86	19.15	6.94667	20.4167	1.55535	4.26479e-07	0.000156571	MSTRG.2027		-
ncbi_107050470	0	0	0	0.28	0.67	4.39	0.001	1.78	10.7977	4.98071e-07	0.000178395	ncbi_107050470	LOC107050470	uncharacterized LOC107050470
ncbi_396522	26.11	30.4	11.95	76.28	59.48	52.16	22.82	62.64	1.45679	6.14455e-07	0.00021484	ncbi_396522	CNN1	calponin 1
ncbi_415487	2.87	68.43	14.3	0.31	0.75	0.44	28.5333	0.5	-5.83458	6.62703e-07	0.000226321	ncbi_415487	PLIN1	perilipin 1
MSTRG.18680	1.29	2.18	2.64	0	0	0	2.03667	0.001	-10.992	6.86223e-07	0.000229027	MSTRG.18680		T-cell-interacting, activating receptor on myeloid cells protein 1 isoform X1 [Gallus gallus]
MSTRG.8102	0	0	0.32	10.49	2.45	13.57	0.106667	8.83667	6.37232	9.32314e-07	0.000291298	MSTRG.8102		uncharacterized protein LOC109368925 [Meleagris gallopavo]
MSTRG.8105	2.04	3.89	1.73	20.88	6.69	30.23	2.55333	19.2667	2.91565	1.15991e-06	0.000354408	MSTRG.8105		uncharacterized protein LOC109368925 [Meleagris gallopavo]
MSTRG.3761	0.57	0.25	0.64	11.54	3.8	1.09	0.486667	5.47667	3.49229	1.18257e-06	0.000354408	MSTRG.3761		rna-directed dna polymerase from mobile element jockey-like [Limosa lapponica baueri]
ncbi_396548	41.47	82.93	73.08	36.24	30.01	23.02	65.8267	29.7567	-1.14546	1.51541e-06	0.000445075	ncbi_396548	COL6A3	collagen type VI alpha 3 chain
MSTRG.17192	0	0	0	1.81	1.31	13.94	0.001	5.68667	12.4734	2.11473e-06	0.000608918	MSTRG.17192		coiled-coil domain-containing protein 171 isoform X4 [Gallus gallus]
MSTRG.2070	0	0.03	0	1.13	1.67	0.37	0.01	1.05667	6.72338	3.05358e-06	0.000862342	MSTRG.2070		-
ncbi_421019	6.19	7.35	5.4	3	2.46	3.49	6.31333	2.98333	-1.08148	3.48106e-06	0.000964516	ncbi_421019	CBLN2	cerebellin 2 precursor
MSTRG.11953	2.48	2.43	1.31	0.9	0.52	0.4	2.07333	0.606667	-1.77298	5.88e-06	0.00148613	MSTRG.11953		-
MSTRG.15226	0.55	0.39	2.11	8.47	11.29	10.97	1.01667	10.2433	3.33277	5.92459e-06	0.00148613	MSTRG.15226		ATP-dependent RNA helicase DDX25-like [Anas platyrhynchos]
ncbi_107054696	4.9	9.19	1.89	0.38	1.29	0.64	5.32667	0.77	-2.7903	6.3488e-06	0.00155387	ncbi_107054696	LOC107054696	zinc finger protein 692-like
ncbi_423881	17.05	14.87	12.44	23.84	28.32	40.73	14.7867	30.9633	1.06626	6.48419e-06	0.00156099	ncbi_423881	GSTO2	glutathione S-transferase omega 1
MSTRG.18673	4.23	7.75	2.45	17.06	11.87	22.89	4.81	17.2733	1.84444	7.47971e-06	0.00171993	MSTRG.18673		rho GTPase-activating protein 32-like [Gallus gallus]
ncbi_418517	8.1	7.09	7	3.4	3.29	2.68	7.39667	3.12333	-1.24379	1.01586e-05	0.00226028	ncbi_418517	PIGP	phosphatidylinositol glycan anchor biosynthesis class P
MSTRG.12755	2.21	4.21	1.83	7.28	8.21	9.04	2.75	8.17667	1.57208	1.09779e-05	0.00240612	MSTRG.12755		Rho GTPase-activating protein 32, partial [Pygoscelis antarcticus]
ncbi_101751423	15.66	12.64	15.61	34.05	21.17	38.16	14.6367	31.1267	1.08856	1.46874e-05	0.00295458	ncbi_101751423	LOC101751423	uncharacterized LOC101751423
ncbi_419447	16.96	379.79	108.3	8.32	6.88	4.52	168.35	6.57333	-4.67869	1.54318e-05	0.00306238	ncbi_419447	RBP7	retinol binding protein 7
ncbi_374165	9.66	209.22	42.33	1.91	4.23	2.33	87.07	2.82333	-4.9467	1.62296e-05	0.00317776	ncbi_374165	FABP4	fatty acid binding protein 4
MSTRG.3614	1.01	0.35	0.53	1.89	2.91	2.68	0.63	2.49333	1.98465	1.68943e-05	0.00326438	MSTRG.3614		RNA-binding protein 33 isoform X6 [Gallus gallus]
ncbi_101748650	4.19	11.06	6.44	2.2	0.51	0.9	7.23	1.20333	-2.58696	2.02335e-05	0.00380934	ncbi_101748650	LOC101748650	protein SOGA2-like
ncbi_107055605	0	0	0	0.03	0.13	0.92	0.001	0.36	8.49185	2.21382e-05	0.00400455	ncbi_107055605	LOC107055605	ranBP2-like and GRIP domain-containing protein 4, transcript variant X2
ncbi_425113	0.98	1.61	1.08	4.1	6	3.25	1.22333	4.45	1.86299	2.27945e-05	0.00400455	ncbi_425113	CHIR-IG1-5	immunoglobulin-like receptor CHIR-AB1-like
ncbi_425670	0.72	10.09	2.44	0.51	0.61	0.35	4.41667	0.49	-3.1721	2.84775e-05	0.00464658	ncbi_425670	GCGR	glucagon receptor
ncbi_770993	10.02	6.38	7.53	3.82	1.99	2.81	7.97667	2.87333	-1.47306	3.02006e-05	0.00482061	ncbi_770993	TMSB4Y	thymosin beta 4, Y-linked, transcript variant X2
MSTRG.16063	8.84	14.9	17.33	5.32	7.53	5.03	13.69	5.96	-1.19974	3.99465e-05	0.00617489	MSTRG.16063		Retrovirus-related Pol polyprotein from transposon [Clonorchis sinensis]
ncbi_107050833	0.16	0.28	0.18	1.27	0.94	1.17	0.206667	1.12667	2.44668	5.03382e-05	0.00717686	ncbi_107050833	LOC107050833	uncharacterized LOC107050833, transcript variant X1
ncbi_107049918	0	0	0.12	2.63	0.11	5.11	0.04	2.61667	6.03159	5.12661e-05	0.00723888	ncbi_107049918	LOC107049918	uncharacterized LOC107049918, transcript variant X1
MSTRG.12746	1.92	3.79	2.47	8.34	4.91	6.87	2.72667	6.70667	1.29846	5.31845e-05	0.00743823	MSTRG.12746		general transcription factor II-I repeat domain-containing protein 2A-like [Centruroides sculpturatus]
ncbi_418652	0	0.23	0	0.37	2.64	2.81	0.0766667	1.94	4.66131	6.00264e-05	0.00816192	ncbi_418652	GPR143	G protein-coupled receptor 143
ncbi_100859910	1.62	1.97	0.9	4.05	4.03	4.18	1.49667	4.08667	1.44917	6.67848e-05	0.00867907	ncbi_100859910	LOC100859910	uncharacterized LOC100859910, transcript variant X1
MSTRG.13217	0.4	0.37	0.27	3.36	4.85	0.85	0.346667	3.02	3.12293	7.3038e-05	0.00940845	MSTRG.13217		-
ncbi_112533563	0.86	1.62	0.64	4.6	2.36	3.68	1.04	3.54667	1.76988	8.07391e-05	0.00989346	ncbi_112533563	LOC112533563	leukocyte receptor cluster member 9-like
ncbi_100858620	4.1	8.04	5.62	0.32	1.58	1.97	5.92	1.29	-2.19823	0.000105471	0.0123907	ncbi_100858620	CLC2LL	C-type lectin domain family 2 member L-like, transcript variant X1
ncbi_431499	2.82	5.04	1.97	7.26	6.71	11.95	3.27667	8.64	1.3988	0.000112101	0.0129623	ncbi_431499	LOC431499	coiled-coil domain-containing protein 81
MSTRG.8098	13.37	2.81	3.43	63.39	27.68	68.52	6.53667	53.1967	3.02471	0.000116105	0.0133203	MSTRG.8098		uncharacterized protein LOC109368925 [Meleagris gallopavo]
ncbi_112533499	0.69	5.03	2.49	0.19	0.39	0.43	2.73667	0.336667	-3.02303	0.00011766	0.0133941	ncbi_112533499	LOC112533499	2-acylglycerol O-acyltransferase 2-like, transcript variant X1
ncbi_101747958	0.07	2.38	0.64	0	0.03	0.07	1.03	0.0333333	-4.94953	0.000128074	0.0141411	ncbi_101747958	LOC101747958	uncharacterized LOC101747958, transcript variant X1
ncbi_396083	1.02	0.98	0.82	1.44	2.59	2.78	0.94	2.27	1.27196	0.000138455	0.0150608	ncbi_396083	SYT1	synaptotagmin 1
ncbi_101748916	11.25	12.14	26	4.96	8.66	5.87	16.4633	6.49667	-1.34148	0.000152102	0.0164236	ncbi_101748916	LOC101748916	extensin-like
MSTRG.19052	0.29	3.36	2.85	0.2	0.42	0.28	2.16667	0.3	-2.85244	0.000163234	0.017497	MSTRG.19052		spidroin-2-like [Oncorhynchus kisutch]
ncbi_431665	0	0.08	0	0.5	0.36	1.97	0.0266667	0.943333	5.14466	0.000172911	0.0181372	ncbi_431665	SLC45A2	solute carrier family 45 member 2
ncbi_107050538	0.58	0.48	0.61	1.1	2.79	2.3	0.556667	2.06333	1.89009	0.000203687	0.0210644	ncbi_107050538	LOC107050538	class I histocompatibility antigen, F10 alpha chain-like, transcript variant X2
ncbi_100857573	0.4	0.28	0.58	0.8	1.31	1	0.42	1.03667	1.30349	0.00021617	0.0220449	ncbi_100857573	LOC100857573	dual specificity protein phosphatase 13 isoform MDSP-like
ncbi_415431	0.9	0.83	0.83	1.58	3.25	4.26	0.853333	3.03	1.82814	0.000244327	0.0236049	ncbi_415431	SLC24A5	solute carrier family 24 member 5
MSTRG.12748	1.46	4.41	3.22	9.14	8.79	8.97	3.03	8.96667	1.56525	0.000249308	0.0239257	MSTRG.12748		Rho GTPase-activating protein 32, partial [Nestor notabilis]
ncbi_427746	0.35	0.25	0	1.43	0.9	3.19	0.2	1.84	3.20163	0.000255539	0.0242103	ncbi_427746	YF5	MHC class I antigen YF5
ncbi_414845	0.51	2.48	0.58	2.12	6.84	7.73	1.19	5.56333	2.22499	0.000278187	0.0258555	ncbi_414845	CDH3	cadherin 3
ncbi_769943	10.42	6.22	6.37	17.15	18.8	14.1	7.67	16.6833	1.12111	0.000283739	0.0262057	ncbi_769943	TTC32	tetratricopeptide repeat domain 32, transcript variant X1
MSTRG.6423	0	0.36	0.05	1.5	0.46	5.1	0.136667	2.35333	4.10597	0.000293659	0.0269524	MSTRG.6423		collagen alpha-1(I) chain-like, partial [Pipra filicauda]
ncbi_101749520	0	0	0.03	0.43	0.57	0.35	0.01	0.45	5.49185	0.000337453	0.0296188	ncbi_101749520	KCNJ13	potassium voltage-gated channel subfamily J member 13
ncbi_427494	0.43	0.39	0.62	1.41	0.75	1.51	0.48	1.22333	1.34971	0.000346885	0.0299262	ncbi_427494	TRPM1	transient receptor potential cation channel subfamily M member 1, transcript variant X1
ncbi_100857615	0.92	0.93	2.16	0.21	0.07	0	1.33667	0.0933333	-3.8401	0.000355024	0.0301683	ncbi_100857615	LOC100857615	platelet glycoprotein VI-like, transcript variant X2
ncbi_414140	0.26	1.82	0.46	0.14	0.25	0.25	0.846667	0.213333	-1.98868	0.000363069	0.0304667	ncbi_414140	AMY2A	amylase, alpha 2A (pancreatic)
ncbi_107054471	0.26	0.38	0.46	1.38	1.41	0.63	0.366667	1.14	1.63649	0.000389651	0.0323278	ncbi_107054471	LOC107054471	protocadherin beta-15-like
ncbi_416886	0.22	2.66	1.37	0.33	0.18	0.18	1.41667	0.23	-2.62279	0.000432443	0.0356765	ncbi_416886	RPH3A	rabphilin 3A, transcript variant X3
ncbi_426456	0.42	0.11	0.91	0.04	0.04	0.08	0.48	0.0533333	-3.16993	0.000441172	0.0361933	ncbi_426456	LOC426456	uncharacterized LOC426456, transcript variant X1
ncbi_396106	1.27	3.08	2.17	1	0.82	1.22	2.17333	1.01333	-1.1008	0.000472853	0.038577	ncbi_396106	TNX	avian tenascin X, transcript variant X4
ncbi_422172	2.81	2.46	2.79	6.09	5.47	5.24	2.68667	5.6	1.05961	0.000483558	0.0392323	ncbi_422172	FDX1L	ferredoxin 1-like
ncbi_770247	0.36	0.22	0.28	1.12	0.88	1.21	0.286667	1.07	1.90016	0.000492155	0.0397104	ncbi_770247	MAB21L3	mab-21 like 3, transcript variant X2
ncbi_100859733	1.16	9.51	2.08	0.51	0.49	0.8	4.25	0.6	-2.82443	0.000525038	0.0419031	ncbi_100859733	CIDEC	cell death inducing DFFA like effector c
MSTRG.8244	0	0	0	0.55	0.79	11.99	0.001	4.44333	12.1174	0.000549427	0.0433781	MSTRG.8244		-
ncbi_395863	0.23	3.41	0.53	7.57	41.46	21.46	1.39	23.4967	4.0793	0.000559001	0.043898	ncbi_395863	HPGDS	hematopoietic prostaglandin D synthase
ncbi_396359	0.79	1.06	0.68	1.57	2.02	3.52	0.843333	2.37	1.49071	0.000574489	0.0444019	ncbi_396359	SYP	synaptoporin
ncbi_429786	0.1	0.22	0.6	8.07	0.52	2.99	0.306667	3.86	3.65386	0.000615746	0.0466094	ncbi_429786	CRP	C-reactive protein
ncbi_427788	12.14	14.7	7.74	3.52	8.32	3.71	11.5267	5.18333	-1.15302	0.000619005	0.0466159	ncbi_427788	MYH1E	myosin, heavy chain 1E, skeletal muscle
ncbi_419830	2.59	3.42	2.81	7.1	5.49	5.71	2.94	6.1	1.05299	0.000624193	0.0466328	ncbi_419830	LOC419830	uncharacterized LOC419830, transcript variant X3
ncbi_107050060	1.39	1.42	0.77	3.32	3.68	2.86	1.19333	3.28667	1.46163	0.000665799	0.0488863	ncbi_107050060	LOC107050060	platelet glycoprotein VI-like
ncbi_425481	4.04	3.43	3.48	2.14	1.63	1.62	3.65	1.79667	-1.02257	0.000694535	0.0499963	ncbi_425481	COL23A1	collagen type XXIII alpha 1 chain, transcript variant X2
W3-Y3												W3-Y3
ncbi_777472	2.57	2.02	1.7	7.61	4.22	5.16	2.09667	5.66333	1.43355	0.00148279	0.0399677	ncbi_777472	TMEM8C	premelanosome protein
ncbi_776458	10.27	9.9	10.41	4.48	5.53	5.14	10.1933	5.05	-1.01327	4.41361e-12	2.33259e-09	ncbi_776458	CLC2DL5	tyrosinase related protein 1
ncbi_772279	0.34	0.43	0.31	1.21	0.8	2.44	0.36	1.48333	2.04277	0.000605739	0.0204651	ncbi_772279	SLC24A4	glycoprotein nmb
ncbi_772158	92.99	86.71	107.58	45.95	41.22	52.83	95.76	46.6667	-1.03703	4.64452e-13	3.43648e-10	ncbi_772158	LOC772158	myosin, heavy chain 1E, skeletal muscle
ncbi_772098	2.18	2.39	1.68	4.57	3.82	6.34	2.08333	4.91	1.23683	1.24984e-05	0.0010654	ncbi_772098	TPBG	smoothelin like 1
ncbi_772061	3.34	3.48	5.58	1.86	1.43	2.35	4.13333	1.88	-1.13657	0.000166367	0.00791609	ncbi_772061	KCNC2	myosin, heavy chain 1G, skeletal muscle, transcript variant X1
ncbi_771760	0.94	0.55	0.35	1.47	1.85	4.15	0.613333	2.49	2.0214	0.00057314	0.0197697	ncbi_771760	PPM1H	melanophilin
ncbi_771569	0.15	0.22	0.15	0.71	0.84	1.06	0.173333	0.87	2.32747	1.27924e-06	0.000156448	ncbi_771569	DRCC1	coiled-coil domain-containing protein 171 isoform X4 [Gallus gallus]
ncbi_771515	15.46	7.23	17.76	5.62	5.85	7.46	13.4833	6.31	-1.09547	5.0309e-05	0.00309071	ncbi_771515	LOC771515	RAB38, member RAS oncogene family
ncbi_770196	0.76	1.52	0.81	4.02	4.44	2.6	1.03	3.68667	1.83967	0.000231851	0.0103322	ncbi_770196	NEK3	uncharacterized LOC107049175, transcript variant X2
ncbi_769847	12.29	10.89	6.97	25.1	27.81	25.37	10.05	26.0933	1.37649	5.16842e-08	1.17665e-05	ncbi_769847	GSTT1L	solute carrier family 5 member 1
ncbi_769648	0	0	0	7.56	45.99	63.17	0.001	38.9067	15.2477	7.12172e-10	2.50922e-07	ncbi_769648	MLANA	tyrosinase
ncbi_769473	2.08	1.86	2.45	1.13	1.05	0.99	2.13	1.05667	-1.01133	2.62925e-05	0.00192612	ncbi_769473	CFAP70	dopachrome tautomerase
ncbi_768968	8.87	8.42	7.06	15.48	13.56	22.58	8.11667	17.2067	1.08401	0.000200423	0.00909772	ncbi_768968	ENHO	rna-directed dna polymerase from mobile element jockey-like [Limosa lapponica baueri]
ncbi_768566	253.8	259.84	336.12	199.27	114.34	103.11	283.253	138.907	-1.02798	5.77467e-06	0.000585299	ncbi_768566	MYH1F	heat shock protein 30C-like
ncbi_768509	1.89	2.98	3.51	7.56	12.19	12.36	2.79333	10.7033	1.938	2.53979e-08	6.47997e-06	ncbi_768509	EDN3	PRELI domain containing 3B
ncbi_768390	17.36	18.32	13.59	22.9	51.01	32.95	16.4233	35.62	1.11694	0.000900556	0.0270313	ncbi_768390	PDPN	endothelin receptor B subtype 2
ncbi_693256	8.08	6.32	14.03	2.74	5.2	5.14	9.47667	4.36	-1.12005	0.00200683	0.0496608	ncbi_693256	BLB1	coiled-coil domain-containing protein 171 isoform X4 [Gallus gallus]
ncbi_431665	0	0	0	0.15	0.58	0.88	0.001	0.536667	9.06788	0.000381888	0.0147166	ncbi_431665	SLC45A2	C-reactive protein
ncbi_431414	28.05	15.17	8.81	3.73	4.52	9.25	17.3433	5.83333	-1.57199	0.00029257	0.0122648	ncbi_431414	LBX2	solute carrier family 6 member 15, transcript variant X2
ncbi_431307	0.06	0	0	0.71	15.41	0.14	0.02	5.42	8.08215	0.00131814	0.0365962	ncbi_431307	CRNN	C-type lectin domain family 2 member D-like 5, transcript variant X5
ncbi_431043	0.1	0.23	0.52	1.92	6.1	8.14	0.283333	5.38667	4.24882	7.78872e-08	1.66858e-05	ncbi_431043	TUBB3	cadherin 3
ncbi_430410	0.93	0.86	1.1	2.52	5.26	5.08	0.963333	4.28667	2.15375	2.05815e-08	5.34324e-06	ncbi_430410	VAT1L	OCA2 melanosomal transmembrane protein, transcript variant X1
ncbi_429786	0.31	0.11	0	26.41	75.57	274.37	0.14	125.45	9.80747	2.63477e-12	1.55957e-09	ncbi_429786	CRP	protein phosphatase, Mg2+/Mn2+ dependent 1A, transcript variant X1
ncbi_428937	1.43	2.52	1.33	0.46	0.93	0.51	1.76	0.633333	-1.47454	1.10995e-05	0.000986774	ncbi_428937	NRG3	uncharacterized protein LOC109368925 [Meleagris gallopavo]
ncbi_428858	0.01	0.04	0.06	0.4	0.36	0.4	0.0366667	0.386667	3.39855	3.32745e-08	8.08349e-06	ncbi_428858	SHANK2	melan-A
ncbi_428763	0.34	0.53	0.35	0.91	1.48	1.24	0.406667	1.21	1.57309	0.000396456	0.0151436	ncbi_428763	TMPRSS11F	autophagy related 9B, transcript variant X1
ncbi_428609	0.03	0.02	0.07	0.17	0.22	0.3	0.04	0.23	2.52356	0.00192448	0.0482686	ncbi_428609	NOX3	glutathione S-transferase omega 1
ncbi_428431	0.04	0.09	0.07	8.16	31.88	38.11	0.0666667	26.05	8.6101	6.03655e-23	2.97763e-19	ncbi_428431	GPNMB	tropomodulin 4
ncbi_428095	0.01	0.03	0.09	1.29	2.54	3.95	0.0433333	2.59333	5.90319	1.29465e-16	1.91583e-13	ncbi_428095	RAB38	glutathione S-transferase alpha 2
ncbi_428009	0.22	0.18	0.22	1.4	3.69	5.29	0.206667	3.46	4.06539	1.58652e-11	7.33667e-09	ncbi_428009	OCA2	vesicle amine transport 1 like
ncbi_427789	296.67	410.57	388.31	155.37	159.02	131.97	365.183	148.787	-1.29538	4.80373e-18	1.18476e-14	ncbi_427789	MYH1G	endothelin 3, transcript variant X1
ncbi_427788	34.28	49.58	79.54	9.85	7.07	7.96	54.4667	8.29333	-2.71535	2.97665e-21	1.10121e-17	ncbi_427788	MYH1E	SH3 and multiple ankyrin repeat domains 2, transcript variant X1
ncbi_427494	0.55	0.48	0.47	1.26	3.97	3.94	0.5	3.05667	2.61196	3.94465e-08	9.12077e-06	ncbi_427494	TRPM1	transient receptor potential cation channel subfamily M member 1, transcript variant X1
ncbi_427398	4.25	4.09	2.72	8.1	6.13	10.21	3.68667	8.14667	1.14389	0.00012858	0.00649395	ncbi_427398	KIF24	glutathione S-transferase theta 1-like
ncbi_427283	8.18	5.69	7.33	13.86	18.27	14.76	7.06667	15.63	1.14522	1.83263e-06	0.000213537	ncbi_427283	NANS	coiled-coil domain-containing protein 171 isoform X4 [Gallus gallus]
ncbi_425201	43.58	39.78	16.37	12.12	12.46	15.87	33.2433	13.4833	-1.30189	9.16551e-06	0.000847695	ncbi_425201	RTN4RL2	tubulin beta 3 class III
ncbi_424960	1.75	0.99	1.61	2.89	3.71	3.71	1.45	3.43667	1.24496	0.000421396	0.0159893	ncbi_424960	B3GNT5	collagen alpha-1(I) chain-like, partial [Pipra filicauda]
ncbi_424181	0	0.05	0	0.66	1.72	2.03	0.0166667	1.47	6.46271	4.3968e-07	6.70761e-05	ncbi_424181	SLC38A11	LOW QUALITY PROTEIN: protein NYNRIN-like [Anas platyrhynchos]
ncbi_424019	0.04	0.03	0.07	2.08	6.72	12.04	0.0466667	6.94667	7.21778	9.54183e-18	2.01714e-14	ncbi_424019	MLPH	melanocortin-2 receptor accessory protein [Meleagris gallopavo]
ncbi_423881	5.41	5.27	4.5	13.46	28.43	44.48	5.06	28.79	2.50836	7.58348e-09	2.33792e-06	ncbi_423881	GSTO2	uncharacterized protein LOC109368925 [Meleagris gallopavo]
ncbi_423525	50.63	94.14	86.67	31.53	27.31	23.51	77.1467	27.45	-1.4908	2.34964e-11	9.93426e-09	ncbi_423525	PPM1A	uncharacterized LOC107050470
ncbi_423426	0.05	0.07	0.05	0.21	0.39	0.22	0.0566667	0.273333	2.27009	0.000504488	0.0179828	ncbi_423426	UNC79	spidroin-2-like [Oncorhynchus kisutch]
ncbi_423347	6.37	7.3	4.69	12.46	13.17	16.45	6.12	14.0267	1.19657	6.00558e-07	8.54525e-05	ncbi_423347	ACSS1B	calcium dependent secretion activator, transcript variant X11
ncbi_423049	1.1	1.45	1.18	2.87	2.6	2.15	1.24333	2.54	1.03062	0.000195266	0.00897375	ncbi_423049	SCUBE2	-
ncbi_422998	0.11	0.13	0.09	1.3	0.53	4.18	0.11	2.00333	4.18683	2.69427e-05	0.00196403	ncbi_422998	SYT12	coiled-coil domain-containing protein 81-like, transcript variant X1
ncbi_422979	192.24	241.38	216	71.02	143.31	77.91	216.54	97.4133	-1.15244	5.23462e-07	7.6695e-05	ncbi_422979	CSRP3	solute carrier family 38 member 11, transcript variant X1
ncbi_422893	1.08	0.97	0.98	3.12	1.88	2.45	1.01	2.48333	1.29792	1.48928e-05	0.00123811	ncbi_422893	NAT8L	cysteine and glycine rich protein 3
ncbi_422877	0.39	0.24	0.54	1.18	1.57	2.02	0.39	1.59	2.02748	0.00130767	0.0363739	ncbi_422877	MSANTD1	acyl-CoA synthetase short-chain family member 1-like, transcript variant X1
ncbi_422854	0.31	0.14	0.28	1.9	0.62	0.83	0.243333	1.11667	2.19819	0.00178516	0.045979	ncbi_422854	JAKMIP1	gap junction protein alpha 5
ncbi_422853	0.1	0.03	0.03	0.33	0.17	0.42	0.0533333	0.306667	2.52356	0.000798224	0.0248808	ncbi_422853	C4H4ORF50	protein phosphatase 1 regulatory inhibitor subunit 1A
ncbi_422484	1.34	1.62	1.35	2.3	3.35	4.51	1.43667	3.38667	1.23714	0.00189093	0.0477507	ncbi_422484	FHDC1	cyclin O
ncbi_421977	1.49	1.31	0.97	3.06	4.48	3.45	1.25667	3.66333	1.54355	0.000851998	0.025783	ncbi_421977	TP53I3	down-regulated in colon cancer 1
ncbi_421850	0.28	0.07	0.48	1.43	15.89	0.31	0.276667	5.87667	4.40878	8.39036e-05	0.00461563	ncbi_421850	ELOVL4	N-acetylneuraminate synthase
ncbi_421424	0.63	0.98	0.63	1.23	2.85	2.01	0.746667	2.03	1.44294	0.00132277	0.0366561	ncbi_421424	KCNK5	Mariner Mos1 transposase [Cryptotermes secundus]
ncbi_421157	4.39	5.66	4.06	12.46	9.03	15.98	4.70333	12.49	1.40902	1.28456e-05	0.00108622	ncbi_421157	TMEM9	synaptoporin
ncbi_420929	2.65	2.55	1.49	5.87	6.13	4.99	2.23	5.66333	1.34461	8.40226e-06	0.00079703	ncbi_420929	SBK2	uncharacterized LOC107050554, transcript variant X1
ncbi_420926	0.34	0.3	0.08	0.7	1.92	3.03	0.24	1.88333	2.97218	0.00189681	0.0478177	ncbi_420926	ROPN1L	uncharacterized LOC107049448, transcript variant X1
ncbi_420628	2.2	3.72	3.09	5.87	5.89	7.05	3.00333	6.27	1.0619	0.000942296	0.0278882	ncbi_420628	SNX10	poly(A) binding protein cytoplasmic 4, transcript variant X1
ncbi_420544	5.9	5.6	3.04	1.91	2.45	2.42	4.84667	2.26	-1.10067	0.000193931	0.00894017	ncbi_420544	GTPBP10	myosin, heavy chain 1F, skeletal muscle
ncbi_420225	1.78	0.78	1.05	3.33	4.39	3.14	1.20333	3.62	1.58895	8.18298e-05	0.0045695	ncbi_420225	CDH17	uncharacterized LOC107049638
ncbi_420180	0.66	0.25	3.01	0.07	0.31	0.05	1.30667	0.143333	-3.18845	0.000930777	0.0276579	ncbi_420180	TRPA1	SH3 domain binding kinase family member 2
ncbi_420041	0.32	0.08	0.28	1.3	15.48	0.41	0.226667	5.73	4.65989	0.00152942	0.0408526	ncbi_420041	KRT9	reticulon 4 receptor-like 2
ncbi_419914	2.72	2.54	2.05	3.75	7.98	6.17	2.43667	5.96667	1.29202	0.00157806	0.0417003	ncbi_419914	TSPO2	collagen alpha-1(I) chain-like, partial [Pipra filicauda]
ncbi_419674	79.91	158.6	146.3	73.6	52.97	58.87	128.27	61.8133	-1.05319	5.7688e-06	0.000585299	ncbi_419674	PABPC4	neuregulin 3
ncbi_419310	22.98	25.37	22.68	51.48	83.2	72.11	23.6767	68.93	1.54167	6.76987e-13	4.7705e-10	ncbi_419310	SLMO2	neural EGFL like 2
ncbi_418652	0.04	0.05	0.1	0.6	1.25	1.07	0.0633333	0.973333	3.9419	0.000212548	0.00956013	ncbi_418652	GPR143	trophoblast glycoprotein
ncbi_418526	2.39	2.14	2.81	3.41	8.08	5.9	2.44667	5.79667	1.24441	0.000658837	0.0218502	ncbi_418526	BACE2	Endogenous retrovirus group 3 member 1 Env polyprotein, partial [Pygoscelis papua]
ncbi_418306	1.25	1.08	1.3	2.51	4.28	2.86	1.21	3.21667	1.41056	5.60164e-05	0.00334247	ncbi_418306	KEL	transmembrane protein 9, transcript variant X2
ncbi_417881	0.06	0	0.03	0.71	3.05	3.61	0.03	2.45667	6.3556	3.02166e-12	1.71979e-09	ncbi_417881	SLC6A15	collagen alpha-1(I) chain-like, partial [Pipra filicauda]
ncbi_417799	2.01	1.69	2.37	6.2	4.96	4.5	2.02333	5.22	1.36732	1.17297e-05	0.00102225	ncbi_417799	NELL2	N-acetyltransferase 8 like
ncbi_417692	1.76	1.6	1.49	2.25	5.72	3.59	1.61667	3.85333	1.25308	0.00180438	0.0461031	ncbi_417692	KIF21A	coiled-coil domain-containing protein 81-like
ncbi_416465	2.4	2.17	4.12	1.21	1.14	1.67	2.89667	1.34	-1.11216	2.57283e-05	0.00190364	ncbi_416465	ELFN1	SHC binding and spindle associated 1
ncbi_416451	1.1	0.92	1.04	1.74	5.49	5.21	1.02	4.14667	2.02338	6.94504e-05	0.00401456	ncbi_416451	ADAP1	-
ncbi_416250	2	1.39	1.04	3.33	3.43	5.93	1.47667	4.23	1.51831	0.00126979	0.0356534	ncbi_416250	TIMD4	PREDICTED: endogenous retrovirus group K member 25 Pol protein-like [Calidris pugnax]
ncbi_416075	2.48	4.68	8.54	1.09	1.3	1.41	5.23333	1.26667	-2.04669	2.43568e-07	4.1429e-05	ncbi_416075	CADPS	ankyrin repeat and SOCS box containing 11, transcript variant X2
ncbi_415751	11.93	19.89	28.76	9.05	7.46	9.81	20.1933	8.77333	-1.20268	1.77119e-05	0.00141053	ncbi_415751	SHCBP1	carnosine synthase 1
ncbi_414896	8.04	6.57	4.93	11.67	13.14	32.56	6.51333	19.1233	1.55387	0.00151625	0.0405742	ncbi_414896	GSTA3	protein phosphatase 1 regulatory subunit 27 [Numida meleagris]
ncbi_414895	10.37	7.81	12.19	26.28	39.96	61.8	10.1233	42.68	2.07588	1.15048e-08	3.28154e-06	ncbi_414895	GSTA2	extracellular leucine rich repeat and fibronectin type III domain containing 1, transcript variant X2
ncbi_414845	0.37	0.33	0.45	2.33	5.45	10.16	0.383333	5.98	3.96347	8.37929e-12	4.13322e-09	ncbi_414845	CDH3	cilia and flagella associated protein 70, transcript variant X2
ncbi_396502	12.52	10.41	7.89	18.71	22.94	24.93	10.2733	22.1933	1.11122	8.35704e-07	0.000111412	ncbi_396502	GJA5	synaptotagmin 12
ncbi_396480	0.12	0	0	2.3	27.44	0.25	0.04	9.99667	7.9653	0.000315062	0.0127734	ncbi_396480	LOC396480	rna-directed dna polymerase from mobile element jockey-like [Limosa lapponica baueri]
ncbi_396359	2.34	2.57	1.91	4.76	5.72	6.41	2.27333	5.63	1.30833	2.29032e-06	0.00026273	ncbi_396359	SYP	purinergic receptor P2Y, G-protein coupled, 14
ncbi_396007	0.18	0.19	0.2	117.43	224.07	438.95	0.19	260.15	10.4191	3.52666e-52	5.21875e-48	ncbi_396007	PMEL	rna-directed dna polymerase from mobile element jockey-like [Limosa lapponica baueri]
ncbi_395913	0.04	0.04	0.04	12.37	38.24	53.9	0.04	34.8367	9.76639	6.90275e-24	5.10734e-20	ncbi_395913	TYRP1	T-cell-interacting, activating receptor on myeloid cells protein 1 isoform X1 [Gallus gallus]
ncbi_395863	0.16	0.17	2.19	8.6	52.1	41.58	0.84	34.0933	5.34296	8.77159e-05	0.00478974	ncbi_395863	HPGDS	Retrovirus-related Pol polyprotein from transposon opus, partial [Spheniscus magellanicus]
ncbi_395775	0	0.08	0	8.72	23.91	34.34	0.0266667	22.3233	9.7093	3.67368e-14	3.3977e-11	ncbi_395775	DCT	uncharacterized LOC107051196, transcript variant X2
ncbi_395547	68.99	93.8	89.56	47.78	40.95	31.18	84.1167	39.97	-1.07347	9.4089e-09	2.78466e-06	ncbi_395547	TMOD4	uncharacterized LOC101747373, transcript variant X1
ncbi_395496	0.76	0.49	0.39	3.31	3.92	3.58	0.546667	3.60333	2.7206	1.46759e-15	1.80979e-12	ncbi_395496	SLC5A1	uncharacterized protein LOC107051196 isoform X1 [Gallus gallus]
ncbi_395447	0.15	0.08	0.14	2.82	0.88	0.2	0.123333	1.3	3.39788	0.00100345	0.0290945	ncbi_395447	DDX4	uncharacterized LOC771515
ncbi_395241	16.12	22.65	26	8.29	15.65	8.28	21.59	10.74	-1.00737	0.00128931	0.0359986	ncbi_395241	HOPX	Kell blood group, metallo-endopeptidase, transcript variant X5
ncbi_374214	7.03	25.49	19.65	7.97	7.55	6.23	17.39	7.25	-1.26221	0.000322915	0.0129851	ncbi_374214	GABRA1	coiled-coil domain-containing protein 171 isoform X4 [Gallus gallus]
ncbi_374022	2.62	1.61	1.66	3.91	4.53	8.45	1.96333	5.63	1.51983	0.00035975	0.0140835	ncbi_374022	DPYSL4	ArfGAP with dual PH domains 1
ncbi_373971	0	0.04	0.04	6.27	12.94	21.7	0.0266667	13.6367	8.99824	2.60317e-15	2.96321e-12	ncbi_373971	TYR	uncharacterized LOC112531364, transcript variant X1
ncbi_373909	0.36	0.7	0.89	8.6	24.91	39.56	0.65	24.3567	5.22773	9.3419e-13	6.2837e-10	ncbi_373909	EDNRB2	borealin-like 4, transcript variant X2
ncbi_112531381	0	0	0.05	1.81	0.31	0.33	0.0166667	0.816667	5.61471	0.00136345	0.0374328	ncbi_112531381	LOC112531381	cadherin 17
ncbi_112531364	0	0	0.06	3.12	0.1	0.53	0.02	1.25	5.96578	7.54276e-05	0.00430956	ncbi_112531364	LOC112531364	ELOVL fatty acid elongase 4
ncbi_107057317	0.1	0.09	0.24	3.97	3.36	0.53	0.143333	2.62	4.19212	3.49071e-07	5.49527e-05	ncbi_107057317	LOC107057317	peripheral-type benzodiazepine receptor-associated protein 1-like isoform X7 [Gallus gallus]
ncbi_107057175	36.47	26.07	49.23	94.67	79.23	78.53	37.2567	84.1433	1.17535	7.90698e-05	0.00446594	ncbi_107057175	LOC107057175	hematopoietic prostaglandin D synthase
ncbi_107055991	21.08	32.98	35.08	10.73	14.05	9.45	29.7133	11.41	-1.38081	1.56858e-09	5.27542e-07	ncbi_107055991	LOC107055991	rna-directed dna polymerase from mobile element jockey-like [Limosa lapponica baueri]
ncbi_107055605	0.04	0.07	0	0.59	0.56	0.12	0.0366667	0.423333	3.52925	0.00114526	0.0325289	ncbi_107055605	LOC107055605	kinesin family member 24
ncbi_107054462	0.87	0.98	0.66	0.09	0	0.27	0.836667	0.12	-2.80162	0.000753429	0.0238942	ncbi_107054462	LOC107054462	glycogen phosphorylase, muscle form-like
ncbi_107052568	0.71	0.5	0.14	2.23	2.14	1.47	0.45	1.94667	2.11301	0.00099735	0.0290945	ncbi_107052568	LOC107052568	potassium voltage-gated channel subfamily C member 2, transcript variant X3
ncbi_107051196	0	0	0	1.16	0.58	0.48	0.001	0.74	9.53138	4.00151e-05	0.0026201	ncbi_107051196	LOC107051196	uncharacterized protein LOC112532368 isoform X1 [Gallus gallus]
ncbi_107050554	2.88	3.5	2.12	0.95	0.79	0.57	2.83333	0.77	-1.87957	2.36176e-06	0.000266789	ncbi_107050554	LOC107050554	LOW QUALITY PROTEIN: ERV-BabFcenv provirus ancestral Env polyprotein-like [Phasianus colchicus]
ncbi_107050470	0.04	0	0	2.74	1.25	1.94	0.0133333	1.97667	7.21189	2.05297e-07	3.67071e-05	ncbi_107050470	LOC107050470	GTP binding protein 10
ncbi_107050233	0.03	0	0	2.35	0.14	0.23	0.01	0.906667	6.5025	0.000541164	0.0188871	ncbi_107050233	LOC107050233	signal peptide, CUB domain and EGF like domain containing 2, transcript variant X1
ncbi_107049925	0	0	0.17	1.94	0.47	0.56	0.0566667	0.99	4.12686	0.000993343	0.0290945	ncbi_107049925	LOC107049925	energy homeostasis associated
ncbi_107049918	0	0	0	1.08	0.39	0.22	0.001	0.563333	9.13785	0.00179163	0.045979	ncbi_107049918	LOC107049918	G protein-coupled receptor 143
ncbi_107049660	64.94	67.32	94.45	54.62	29.54	26.23	75.57	36.7967	-1.03824	0.000144608	0.0070858	ncbi_107049660	LOC107049660	NIMA related kinase 3, transcript variant X1
ncbi_107049638	0.05	0.02	0.02	0.84	0.31	0.92	0.03	0.69	4.52356	5.91341e-06	0.000591261	ncbi_107049638	LOC107049638	-
ncbi_107049448	7.29	5.46	0.3	0.17	0.24	0.18	4.35	0.196667	-4.46719	3.73115e-06	0.000403697	ncbi_107049448	LOC107049448	potassium voltage-gated channel subfamily J member 13
ncbi_107049409	0	0	0	0.95	0.48	0.15	0.001	0.526667	9.04075	0.000341508	0.0135124	ncbi_107049409	LOC107049409	-
ncbi_107049264	2.53	0.33	2.63	0.52	0.26	0.24	1.83	0.34	-2.42824	0.000574166	0.0197697	ncbi_107049264	LOC107049264	MORN repeat containing 3, transcript variant X6
ncbi_107049189	0.03	0	0	1.93	0.5	0.97	0.01	1.13333	6.82443	1.70981e-05	0.00138261	ncbi_107049189	LOC107049189	ladybird homeobox 2
ncbi_107049175	0.05	0.12	0.15	5.76	1.99	2.24	0.106667	3.33	4.96434	5.15082e-16	6.92925e-13	ncbi_107049175	LOC107049175	-
ncbi_107049127	0.1	0.03	0.09	0.48	4.66	0.09	0.0733333	1.74333	4.57124	0.000432356	0.0161159	ncbi_107049127	LOC107049127	keratin
ncbi_107049108	0	0	0	1.37	0.08	0.5	0.001	0.65	9.3443	0.000494962	0.0177778	ncbi_107049108	LOC107049108	gamma-aminobutyric acid type A receptor alpha1 subunit
ncbi_101751678	0.02	0.05	0.02	0.31	5.63	0.02	0.03	1.98667	6.04924	0.00172999	0.044976	ncbi_101751678	LOC101751678	uncharacterized LOC107049409
ncbi_101751260	0.09	0.02	0.08	0.12	2.55	0.51	0.0633333	1.06	4.06496	0.000505531	0.0179828	ncbi_101751260	SCEL	dihydropyrimidinase like 4
ncbi_101750657	59.93	63.46	58.26	17.86	26.01	16.91	60.55	20.26	-1.57949	8.2248e-20	2.43421e-16	ncbi_101750657	SMTNL1	solute carrier family 45 member 2
ncbi_101749627	14.72	14.56	6.76	4.81	5.94	2.37	12.0133	4.37333	-1.45783	3.31673e-05	0.00232611	ncbi_101749627	P2RY14	transmembrane protease, serine 11F, transcript variant X3
ncbi_101749520	0	0	0.03	0.46	0.39	0.87	0.01	0.573333	5.8413	0.000252355	0.0110158	ncbi_101749520	KCNJ13	UDP-GlcNAc:betaGal beta-1,3-N-acetylglucosaminyltransferase 5
ncbi_101749218	1.33	3.25	3.39	0.4	0.43	0.83	2.65667	0.553333	-2.2634	1.99187e-05	0.00153674	ncbi_101749218	ASB11	serpin A3-4-like, transcript variant X1
ncbi_101749117	0.34	0.34	0.84	1.69	1.26	2.43	0.506667	1.79333	1.82353	0.00150684	0.0404686	ncbi_101749117	CARMIL3	uncharacterized LOC107049108, transcript variant X1
ncbi_101747373	7.69	9.25	11.69	23.81	20.43	18.14	9.54333	20.7933	1.12356	4.25744e-05	0.00272734	ncbi_101747373	LOC101747373	platelet glycoprotein VI-like, transcript variant X2
ncbi_100858736	2.76	5.62	12.32	1.48	1.05	2.44	6.9	1.65667	-2.05831	0.000276165	0.0118112	ncbi_100858736	MORN3	unc-79 homolog (C. elegans), transcript variant X1
ncbi_100857781	33.04	21.67	14.33	10.97	7.12	5.67	23.0133	7.92	-1.5389	9.10272e-07	0.00011816	ncbi_100857781	PPP1R1A	sciellin, transcript variant X2
ncbi_100857615	3.04	0.29	0.59	0	0	0.08	1.30667	0.0266667	-5.61471	0.000497373	0.0178211	ncbi_100857615	LOC100857615	hypothetical protein CIB84_017679 [Bambusicola thoracicus]
ncbi_100857393	7.79	5.84	7.02	1.55	1.88	3.29	6.88333	2.24	-1.61961	1.23923e-06	0.000154102	ncbi_100857393	CCNO	uncharacterized LOC107050233, transcript variant X1
ncbi_100857299	0.15	4.15	0.37	0.2	0.11	0.09	1.55667	0.133333	-3.54535	0.000920604	0.0274106	ncbi_100857299	LOC100857299	protein phosphatase, Mg2+/Mn2+ dependent 1H, transcript variant X1
ncbi_100359387	13.68	25.68	23.48	12.49	9.39	7.96	20.9467	9.94667	-1.07444	2.07807e-05	0.00158512	ncbi_100359387	CARNS1	endogenous retrovirus group K member 8 Gag polyprotein-like
MSTRG.8248	28.48	19.57	14.43	56.85	169.73	73.21	20.8267	99.93	2.26249	1.4059e-07	2.63348e-05	MSTRG.8248	--	solute carrier family 24 member 4, transcript variant X1
MSTRG.8246	25.57	36.05	20.58	55.11	100.7	59.79	27.4	71.8667	1.39115	0.000671561	0.0221331	MSTRG.8246	--	beta-site APP-cleaving enzyme 2
MSTRG.8104	16.18	23.34	10.27	41.08	63.22	32.88	16.5967	45.7267	1.46214	0.000541121	0.0188871	MSTRG.8104	--	collagen alpha-1(I) chain-like, partial [Pipra filicauda]
MSTRG.8098	36.81	33.69	21	75.54	87.02	86.71	30.5	83.09	1.44587	2.63346e-10	1.02553e-07	MSTRG.8098	--	protocadherin beta-15-like
MSTRG.7900	0	0	0	0.76	1.33	0.57	0.001	0.886667	9.79225	8.72615e-05	0.00478258	MSTRG.7900	TSPOAP1	chromosome 4 open reading frame, human C4orf50, transcript variant X3
MSTRG.720	0.66	0.62	0.44	2.03	2.54	5.38	0.573333	3.31667	2.53229	3.20804e-07	5.16007e-05	MSTRG.720	--	hypothetical protein M513_09970 [Trichuris suis]
MSTRG.6426	0.35	0.21	0	9.25	3.14	1.98	0.186667	4.79	4.68149	1.38338e-05	0.00115657	MSTRG.6426	--	tumor protein p53 inducible protein 3, transcript variant X1
MSTRG.6425	0.05	0.15	0	5.71	2.71	0.68	0.0666667	3.03333	5.50779	8.1514e-08	1.67534e-05	MSTRG.6425	--	podoplanin, transcript variant X2
MSTRG.6423	0.43	0.7	0.2	11.4	3.62	1.43	0.443333	5.48333	3.62859	1.07288e-05	0.000968077	MSTRG.6423	--	uncharacterized LOC100857299
MSTRG.6383	0.44	0.18	0.56	3.61	0.81	1.75	0.393333	2.05667	2.38648	0.00083754	0.0255641	MSTRG.6383	--	transient receptor potential cation channel subfamily A member 1
MSTRG.5354	0.33	0.15	0.09	0.79	0.58	0.75	0.19	0.706667	1.89503	0.00167051	0.0436646	MSTRG.5354	--	sorting nexin 10
MSTRG.463	0.4	0.86	2.84	0.31	0.13	0.21	1.36667	0.216667	-2.65711	0.000304632	0.0125632	MSTRG.463	--	uncharacterized LOC107049925, transcript variant X1
MSTRG.4344	1.17	2.12	1.51	3.41	3.32	3.18	1.6	3.30333	1.04585	0.00112287	0.0320158	MSTRG.4344	--	-
MSTRG.19053	0	0	0	0.51	1.76	2.51	0.001	1.59333	10.6378	2.27379e-07	3.91251e-05	MSTRG.19053	--	endogenous retrovirus group K member 113 Gag polyprotein-like
MSTRG.18982	0	0	0	3.63	0.17	1.11	0.001	1.63667	10.6765	0.000190551	0.00881179	MSTRG.18982	--	DEAD-box helicase 4
MSTRG.18980	0.03	0	0.16	4.44	1.32	1.48	0.0633333	2.41333	5.25192	1.06314e-07	2.12599e-05	MSTRG.18980	pol	hypothetical protein llap_15943 [Limosa lapponica baueri]
MSTRG.18957	0.16	0.26	0.29	8.99	1.12	2.53	0.236667	4.21333	4.15403	3.80834e-05	0.00253855	MSTRG.18957	--	ranBP2-like and GRIP domain-containing protein 4, transcript variant X2
MSTRG.18952	0.04	0.04	0.17	3.79	0.67	1.28	0.0833333	1.91333	4.52105	1.95326e-05	0.00153674	MSTRG.18952	--	T-cell immunoglobulin and mucin domain containing 4
MSTRG.18929	0	0	0	4.56	1.18	1.17	0.001	2.30333	11.1695	4.95632e-05	0.00306877	MSTRG.18929	--	HOP homeobox
MSTRG.18928	0.08	0.05	0.14	9.38	3.71	3.72	0.09	5.60333	5.96022	2.36565e-13	1.84247e-10	MSTRG.18928	--	Myb/SANT DNA binding domain containing 1, transcript variant X1
MSTRG.18927	0.06	0	0	3.24	1.38	1.11	0.02	1.91	6.57743	1.25274e-05	0.0010654	MSTRG.18927	--	cornulin
MSTRG.18680	3.75	0.46	1.1	0	0	0	1.77	0.001	-10.7895	3.37652e-05	0.00233485	MSTRG.18680	--	potassium two pore domain channel subfamily K member 5, transcript variant X2
MSTRG.17612	17.3	13	21.2	5.51	10.11	7.17	17.1667	7.59667	-1.17617	0.000259038	0.0112204	MSTRG.17612	--	uncharacterized LOC112531381
MSTRG.17435	0.05	0.12	0.12	1.42	1.23	1.62	0.0966667	1.42333	3.88011	3.26619e-05	0.00231259	MSTRG.17435	--	transmembrane protein 8C
MSTRG.17421	1.27	3.38	3.54	0.39	0.75	0.41	2.73	0.516667	-2.4016	3.37453e-05	0.00233485	MSTRG.17421	--	capping protein regulator and myosin 1 linker 3, transcript variant X10
MSTRG.17193	0.2	0	0	3.21	0.45	2.74	0.0666667	2.13333	5	6.17072e-05	0.00362358	MSTRG.17193	--	glutathione S-transferase alpha 3
MSTRG.17192	0	0	0	8.14	3.32	3.74	0.001	5.06667	12.3068	1.83203e-12	1.1296e-09	MSTRG.17192	--	keratin, type I cytoskeletal 9-like, transcript variant X2
MSTRG.17189	0	0	0.23	5.63	6.06	5.72	0.0766667	5.80333	6.24214	6.09201e-08	1.32573e-05	MSTRG.17189	--	translocator protein 2, transcript variant X2
MSTRG.17188	0.28	0	0	16.82	6.59	9.53	0.0933333	10.98	6.87827	8.04272e-17	1.3224e-13	MSTRG.17188	--	C-terminal-binding protein 2 isoform X2 [Numida meleagris]
MSTRG.1483	0.08	0.05	0.07	0.62	1.36	1.37	0.0666667	1.11667	4.06609	1.10116e-07	2.17267e-05	MSTRG.1483	MRAP	scaffoldin
MSTRG.13506	42.52	155.85	53.85	31.33	25.31	18.19	84.0733	24.9433	-1.75299	2.11558e-05	0.00160545	MSTRG.13506	PPP1R27	janus kinase and microtubule interacting protein 1, transcript variant X1
MSTRG.1336	0	0	0	2.18	0.3	6.72	0.001	3.06667	11.5825	0.000172384	0.00814996	MSTRG.1336	--	uncharacterized LOC107049918, transcript variant X1
MSTRG.12734	10.05	7.33	6.62	2.95	2.61	4.45	8	3.33667	-1.26159	0.000996115	0.0290945	MSTRG.12734	--	kinesin family member 21A, transcript variant X1
MSTRG.1190	0.3	0.17	0.08	1.35	1.82	2.53	0.183333	1.9	3.37346	0.000237663	0.0105239	MSTRG.1190	--	FH2 domain containing 1, transcript variant X1
MSTRG.11555	0.85	1.37	2.4	0.55	0.72	0.43	1.54	0.566667	-1.44236	0.000124346	0.00636454	MSTRG.11555	--	rhophilin associated tail protein 1 like, transcript variant X1
MSTRG.11553	0.78	1.16	1.45	0.53	0.47	0.45	1.13	0.483333	-1.22523	1.77293e-05	0.00141053	MSTRG.11553	--	NADPH oxidase 3, transcript variant X6
MSTRG.1008	1.33	2.04	1.24	3.56	3.61	3.63	1.53667	3.6	1.22819	1.85145e-06	0.000214044	MSTRG.1008	mariner\T	Major histocompatibility complex class II beta chain BLB1
W4-Y4												W4-Y4
ncbi_396007	0.1	0.1	0.07	231.11	110.42	182.73	0.09	174.753	10.9231	6.89992e-82	1.03533e-77	ncbi_396007	PMEL	premelanosome protein
ncbi_428431	0	0.02	0	52.86	34.1	49.93	0.00666667	45.63	12.7407	2.72741e-25	2.04624e-21	ncbi_428431	GPNMB	glycoprotein nmb
ncbi_395913	0.04	0	0.08	27.46	13.32	35.8	0.04	25.5267	9.31779	5.73693e-25	2.86942e-21	ncbi_395913	TYRP1	tyrosinase related protein 1
ncbi_417881	0.08	0.05	0.03	3.52	2.3	2.5	0.0533333	2.77333	5.70044	1.12302e-24	4.21272e-21	ncbi_417881	SLC6A15	solute carrier family 6 member 15, transcript variant X2
ncbi_395775	0	0.09	0.03	61.43	17.63	46.38	0.04	41.8133	10.0297	5.07312e-23	1.52244e-19	ncbi_395775	DCT	dopachrome tautomerase
ncbi_414845	0.43	1.16	0.77	11.12	5.7	10.06	0.786667	8.96	3.50967	1.64761e-21	4.12041e-18	ncbi_414845	CDH3	cadherin 3
ncbi_428009	0.05	0.13	0.1	4.56	2.19	3.15	0.0933333	3.3	5.14393	1.52068e-20	3.25968e-17	ncbi_428009	OCA2	OCA2 melanosomal transmembrane protein, transcript variant X1
ncbi_100857569	3.09	2.31	3.47	11.57	11.58	17.14	2.95667	13.43	2.18342	2.36385e-20	4.4337e-17	ncbi_100857569	CLC2DL4	C-type lectin domain family 2 member D-like 4, transcript variant X2
ncbi_419310	35.22	35.76	29.44	76.23	80.42	97.47	33.4733	84.7067	1.33946	1.60261e-19	2.6719e-16	ncbi_419310	SLMO2	PRELI domain containing 3B
MSTRG.8059	0.37	0.22	1.35	10.52	22.02	31.46	0.646667	21.3333	5.04394	2.35489e-19	3.53351e-16	MSTRG.8059	--	uncharacterized protein LOC104912013 [Meleagris gallopavo]
MSTRG.14902	83.64	53.36	86.67	20.13	18.2	12.38	74.5567	16.9033	-2.14103	3.56236e-18	4.85938e-15	MSTRG.14902	--	-
ncbi_424019	0	0	0.02	16.62	5.91	7.13	0.00666667	9.88667	10.5343	3.28629e-16	4.10923e-13	ncbi_424019	MLPH	melanophilin
ncbi_428095	0.01	0.04	0.01	1.84	0.99	1.71	0.02	1.51333	6.24159	4.18049e-16	4.82525e-13	ncbi_428095	RAB38	RAB38, member RAS oncogene family
ncbi_373971	0	0	0	10.67	3.63	9.81	0.001	8.03667	12.9724	1.11418e-15	1.19416e-12	ncbi_373971	TYR	tyrosinase
ncbi_427494	0.38	0.07	0.32	3.61	2.13	2.73	0.256667	2.82333	3.45943	2.50903e-15	2.50986e-12	ncbi_427494	TRPM1	transient receptor potential cation channel subfamily M member 1, transcript variant X1
ncbi_769648	0	0.13	0	20.63	30.63	53.6	0.0433333	34.9533	9.65574	7.52864e-15	7.06045e-12	ncbi_769648	MLANA	melan-A
ncbi_429786	0	0.48	0.24	396.32	89.95	63.22	0.24	183.163	9.57588	3.66239e-14	3.2326e-11	ncbi_429786	CRP	C-reactive protein
ncbi_420544	4.64	5.82	2.91	0	0	0	4.45667	0.001	-12.1217	1.00228e-13	8.35515e-11	ncbi_420544	GTPBP10	GTP binding protein 10
ncbi_373909	0.87	0.14	0.23	43.84	15.23	30.78	0.413333	29.95	6.17911	3.02527e-13	2.38917e-10	ncbi_373909	EDNRB2	endothelin receptor B subtype 2
MSTRG.6425	0.03	0.09	0.17	1.84	4.88	2.04	0.0966667	2.92	4.91681	5.04453e-13	3.78466e-10	MSTRG.6425	--	collagen alpha-1(I) chain-like, partial [Pipra filicauda]
ncbi_417431	0	0	0.06	10.65	4.61	8.99	0.02	8.08333	8.65881	5.25018e-12	3.75138e-09	ncbi_417431	APOH	apolipoprotein H
ncbi_425137	4.63	3.66	5.3	0.76	0.76	0.19	4.53	0.57	-2.99048	2.38162e-10	1.62437e-07	ncbi_425137	LOC425137	aldo-keto reductase family 1 member B1-like
MSTRG.720	0.75	0.55	0.78	2.56	2.59	2.73	0.693333	2.62667	1.92161	8.9224e-10	5.82089e-07	MSTRG.720	--	-
ncbi_395863	0.27	2.27	1.17	16.77	5.64	21.52	1.23667	14.6433	3.56572	1.80135e-09	1.12622e-06	ncbi_395863	HPGDS	hematopoietic prostaglandin D synthase
ncbi_431043	0.89	0.3	0.72	5.57	2.96	5.91	0.636667	4.81333	2.91843	4.60181e-09	2.76201e-06	ncbi_431043	TUBB3	tubulin beta 3 class III
ncbi_420873	15.15	17.78	17.74	5.9	6.09	8.86	16.89	6.95	-1.28108	2.39322e-08	1.38116e-05	ncbi_420873	NRN1	neuritin 1
ncbi_415832	2.67	3.82	2.86	7.83	6.34	7.27	3.11667	7.14667	1.19727	2.72766e-08	1.51587e-05	ncbi_415832	SLC7A5	solute carrier family 7 member 5
ncbi_396522	30.27	43.87	28.64	82.34	66.48	133.26	34.26	94.0267	1.45654	5.49592e-08	2.94522e-05	ncbi_396522	CNN1	calponin 1
ncbi_396359	8.6	6.8	7.1	22.43	12.43	22.48	7.5	19.1133	1.34962	9.35688e-08	4.84138e-05	ncbi_396359	SYP	synaptoporin
ncbi_396331	1.07	0.99	1.46	2.78	2.98	3.57	1.17333	3.11	1.4063	1.45729e-07	7.28888e-05	ncbi_396331	SEMA4D	semaphorin 4D
MSTRG.15335	13.31	9.42	12.95	4.88	6.1	4.42	11.8933	5.13333	-1.21219	1.98922e-07	9.62845e-05	MSTRG.15335	--	early nodulin-75-like [Xenopus tropicalis]
ncbi_395488	0.05	0.09	0.55	3.63	1.67	3.2	0.23	2.83333	3.62279	2.58308e-07	0.000121122	ncbi_395488	MARCO	macrophage receptor with collagenous structure
ncbi_768509	1.72	3.06	1.7	8.7	4.15	8	2.16	6.95	1.68598	5.38261e-07	0.000242301	ncbi_768509	EDN3	endothelin 3, transcript variant X1
MSTRG.19053	0	0	0	0.27	1.57	1.67	0.001	1.17	10.1923	6.15009e-07	0.000263663	MSTRG.19053	--	spidroin-2-like [Oncorhynchus kisutch]
MSTRG.6426	0.12	0.24	0.24	3.86	5.22	2.46	0.2	3.84667	4.26554	7.50219e-07	0.000312696	MSTRG.6426	--	collagen alpha-1(I) chain-like, partial [Pipra filicauda]
ncbi_396287	9.29	9.51	7.88	21.56	19.54	16.63	8.89333	19.2433	1.11356	1.32864e-06	0.000538818	ncbi_396287	HMOX1	heme oxygenase 1
ncbi_770701	3.91	5.68	5.94	10.29	12.02	9.78	5.17667	10.6967	1.04707	1.85962e-06	0.000715475	ncbi_770701	KLHL25	kelch like family member 25, transcript variant X1
MSTRG.8236	0.35	0	0	4.15	14.57	28.58	0.116667	15.7667	7.07834	2.48816e-06	0.000910607	MSTRG.8236	--	uncharacterized protein LOC104912013 [Meleagris gallopavo]
ncbi_396277	0	0.44	0	3.38	1.22	11.51	0.146667	5.37	5.19431	2.89005e-06	0.0010276	ncbi_396277	TTR	transthyretin, transcript variant 2
ncbi_428971	0.03	0	0	0.63	0.67	0.8	0.01	0.7	6.12928	3.05128e-06	0.00104056	ncbi_428971	SLC2A9L	solute carrier family 2, facilitated glucose transporter member 9-like
ncbi_770993	0.86	0.4	0.68	3.67	2.92	4.82	0.646667	3.80333	2.55617	3.17787e-06	0.00105964	ncbi_770993	TMSB4Y	thymosin beta 4, Y-linked, transcript variant X2
ncbi_395713	0	0	0	1.17	0.44	0.92	0.001	0.843333	9.71996	4.07133e-06	0.00132805	ncbi_395713	TFAP2B	transcription factor AP-2 beta
ncbi_395706	0.34	0.69	0.45	3.5	1.44	4.69	0.493333	3.21	2.70194	4.16944e-06	0.00133111	ncbi_395706	SCD	stearoyl-CoA desaturase
ncbi_419759	19.43	16.19	17.47	5.17	10.27	9.28	17.6967	8.24	-1.10276	4.58027e-06	0.00143181	ncbi_419759	ZBTB32	zinc finger and BTB domain containing 32
ncbi_422979	21.83	45.54	18.62	95.38	66.44	64.33	28.6633	75.3833	1.39504	6.20676e-06	0.00190066	ncbi_422979	CSRP3	cysteine and glycine rich protein 3
ncbi_418652	0	0	0	1.18	0.55	0.72	0.001	0.816667	9.6736	7.041e-06	0.0020717	ncbi_418652	GPR143	G protein-coupled receptor 143
ncbi_423881	3.44	11.85	3.02	21.74	21.44	23.9	6.10333	22.36	1.87325	1.0817e-05	0.00312132	ncbi_423881	GSTO2	glutathione S-transferase omega 1
ncbi_424282	0.35	0.86	1.14	2.37	2.32	5.44	0.783333	3.37667	2.1079	1.15386e-05	0.00320624	ncbi_424282	GPR39	G protein-coupled receptor 39
ncbi_417118	26.18	42.86	52.4	21.23	20.08	17.58	40.48	19.63	-1.04415	1.3145e-05	0.00352215	ncbi_417118	STOM	stomatin
ncbi_427284	21.6	21.01	29.24	36.57	57.69	50.35	23.95	48.2033	1.00911	1.48109e-05	0.0038989	ncbi_427284	CLTA	clathrin light chain A
ncbi_100502566	14.28	4.98	23.94	1.75	3.33	4.22	14.4	3.1	-2.21573	2.10962e-05	0.00517564	ncbi_100502566	TMSB15B	thymosin beta 15B
MSTRG.12160	0.96	4.96	4.74	0.69	0.78	0.96	3.55333	0.81	-2.13318	2.13855e-05	0.00517564	MSTRG.12160	--	-
ncbi_417400	5.26	4.09	1.62	0.67	0.6	0.55	3.65667	0.606667	-2.59155	2.58788e-05	0.00606737	ncbi_417400	C18H17ORF67	chromosome 18 open reading frame, human C17orf67
ncbi_770705	1.22	0.57	0.68	0.74	8.96	8.23	0.823333	5.97667	2.85979	3.11018e-05	0.00707192	ncbi_770705	LOC770705	envelope glycoprotein gp95-like
ncbi_396378	19.08	18	14.15	25.59	52.14	31.01	17.0767	36.2467	1.08582	3.11061e-05	0.00707192	ncbi_396378	PLN	phospholamban
ncbi_771569	0.16	0.38	0.16	1.43	0.65	0.8	0.233333	0.96	2.04064	4.29127e-05	0.00919865	ncbi_771569	DRCC1	down-regulated in colon cancer 1
ncbi_428083	0.24	0.44	0.13	1.61	0.57	1.43	0.27	1.20333	2.15601	5.16121e-05	0.0106088	ncbi_428083	GJB2	gap junction protein beta 2
ncbi_101748210	0.29	0.58	0.13	0	0	0	0.333333	0.001	-8.38082	5.40748e-05	0.0109648	ncbi_101748210	LOC101748210	uncharacterized LOC101748210
ncbi_419829	3.01	4.56	2.81	6.65	9.98	6.73	3.46	7.78667	1.17023	5.98178e-05	0.011793	ncbi_419829	KLHDC8A	kelch domain containing 8A, transcript variant X1
ncbi_112532134	8.56	17.65	5.41	4.89	1.95	3.61	10.54	3.48333	-1.59733	6.05174e-05	0.011793	ncbi_112532134	LOC112532134	uncharacterized LOC112532134
ncbi_374228	2.24	3	1.57	0.69	0.52	0.39	2.27	0.533333	-2.08958	6.39984e-05	0.0123115	ncbi_374228	KCND3	potassium voltage-gated channel subfamily D member 3
ncbi_107055299	7.39	7.81	8.14	12.29	29.78	17.91	7.78	19.9933	1.36168	6.51562e-05	0.0123756	ncbi_107055299	TCAP	titin-cap
ncbi_428247	1.84	1.35	1.64	0.85	0.76	0.79	1.61	0.8	-1.00899	6.62144e-05	0.0124193	ncbi_428247	HTR3A	5-hydroxytryptamine receptor 3A, transcript variant X1
ncbi_422894	2.49	6.09	3.32	9.62	8.3	10.2	3.96667	9.37333	1.24064	6.79151e-05	0.0124276	ncbi_422894	C4orf48	uncharacterized LOC422894
ncbi_776458	25.11	16.29	14.29	11.39	9.21	6.24	18.5633	8.94667	-1.05303	7.36023e-05	0.0133061	ncbi_776458	CLC2DL5	C-type lectin domain family 2 member D-like 5, transcript variant X5
ncbi_424181	0	0	0.03	1.45	0.14	0.36	0.01	0.65	6.02237	7.86677e-05	0.013737	ncbi_424181	SLC38A11	solute carrier family 38 member 11, transcript variant X1
ncbi_424435	0.18	3.07	0.95	0.16	0.28	0.11	1.4	0.183333	-2.93289	7.87324e-05	0.013737	ncbi_424435	TNN	tenascin N
ncbi_770397	0.22	0.22	0.22	1.36	1.34	1.03	0.22	1.24333	2.49864	8.12103e-05	0.0140064	ncbi_770397	C23H1orf216	chromosome 23 C1orf216 homolog
ncbi_101749117	0.19	0.14	0.28	0.64	0.91	1.33	0.203333	0.96	2.23919	8.38803e-05	0.01416	ncbi_101749117	CARMIL3	capping protein regulator and myosin 1 linker 3, transcript variant X10
ncbi_770165	0.5	0.83	1.05	1.87	2.23	2.23	0.793333	2.11	1.41124	9.08677e-05	0.0149558	ncbi_770165	LOC770165	BUD13 homolog
ncbi_112530482	2.27	1.54	1.32	0.41	0.85	0.19	1.71	0.483333	-1.82291	9.1698e-05	0.0149558	ncbi_112530482	LOC112530482	uncharacterized LOC112530482
ncbi_425505	3.81	3.78	4.18	6.32	9.87	8.89	3.92333	8.36	1.09142	9.30755e-05	0.0150172	ncbi_425505	PAQR7	progestin and adipoQ receptor family member 7
ncbi_429249	0.32	0.58	0.24	0.08	0.11	0.06	0.38	0.0833333	-2.18903	0.000100947	0.016088	ncbi_429249	LOC429249	IgGFc-binding protein-like
ncbi_419011	5.28	7.98	7.67	2.73	2.71	4.74	6.97667	3.39333	-1.03983	0.000101857	0.016088	ncbi_419011	FOLH1	folate hydrolase 1, transcript variant X1
ncbi_107049175	0.13	0.02	0.05	0.82	0.16	0.77	0.0666667	0.583333	3.12928	0.000104029	0.01626	ncbi_107049175	LOC107049175	uncharacterized LOC107049175, transcript variant X2
ncbi_423546	0.99	2.2	2.04	4.27	4.37	7.42	1.74333	5.35333	1.61859	0.000111106	0.0171871	ncbi_423546	C5H14ORF105	chromosome 5 open reading frame, human C14orf105, transcript variant X2
ncbi_417748	4.3	2.55	2.63	7.57	6.48	7.34	3.16	7.13	1.17398	0.000113402	0.0173633	ncbi_417748	GPR37	G protein-coupled receptor 37
ncbi_424099	1.84	3.27	2.13	1.25	0.95	1.21	2.41333	1.13667	-1.08622	0.000126341	0.019149	ncbi_424099	ADAM23	ADAM metallopeptidase domain 23
ncbi_101747586	0.04	2.66	0.99	0.04	0.04	0.04	1.23	0.04	-4.94251	0.000131107	0.0196726	ncbi_101747586	OMD	osteomodulin
MSTRG.3965	0.03	0.03	0.19	1.15	0.1	1.36	0.0833333	0.87	3.38405	0.000142773	0.020403	MSTRG.3965	--	collagen alpha-1(XXIV) chain isoform X4 [Gallus gallus]
ncbi_107057251	0.02	0.23	0.24	1.23	0.32	2.16	0.163333	1.23667	2.92057	0.000155064	0.0217452	ncbi_107057251	LOC107057251	coiled-coil domain-containing protein 81-like, transcript variant X1
ncbi_416451	1.56	1.69	0.98	4.57	2.18	4.26	1.41	3.67	1.38008	0.000159171	0.0221144	ncbi_416451	ADAP1	ArfGAP with dual PH domains 1
ncbi_107049680	0.23	0.16	0.16	0.84	0.62	1.67	0.183333	1.04333	2.50866	0.000167566	0.0230672	ncbi_107049680	LOC107049680	V-type proton ATPase subunit B, kidney isoform-like
ncbi_420553	2.09	3.29	2.15	5.06	3.96	6.05	2.51	5.02333	1.00096	0.000170128	0.0231625	ncbi_420553	ACCSL	1-aminocyclopropane-1-carboxylate synthase homolog (inactive) like, transcript variant X1
ncbi_416075	0.55	0.76	1.02	0.11	0.19	0.33	0.776667	0.21	-1.88691	0.000179683	0.0239733	ncbi_416075	CADPS	calcium dependent secretion activator, transcript variant X11
ncbi_421816	188.97	84.79	177.27	98.81	61.05	50.81	150.343	70.2233	-1.09824	0.000190683	0.02488	ncbi_421816	PM20D2	peptidase M20 domain containing 2
ncbi_430410	0.96	1.27	1.2	2.99	1.81	2.71	1.14333	2.50333	1.1306	0.000195999	0.0251365	ncbi_430410	VAT1L	vesicle amine transport 1 like
ncbi_396348	2.47	8.84	6.85	0.95	1.16	1.11	6.05333	1.07333	-2.49563	0.000212697	0.0266165	ncbi_396348	BGLAP	bone gamma-carboxyglutamate protein
ncbi_428935	0.08	0.09	0.15	0.34	0.38	0.51	0.106667	0.41	1.94251	0.000264497	0.0317502	ncbi_428935	LRIT1	leucine rich repeat, Ig-like and transmembrane domains 1
ncbi_431665	0	0	0	0.74	0.17	0.4	0.001	0.436667	8.77039	0.000300795	0.0347187	ncbi_431665	SLC45A2	solute carrier family 45 member 2
ncbi_421092	0.4	0.42	0.4	1.05	0.87	1.22	0.406667	1.04667	1.36388	0.000304179	0.0348413	ncbi_421092	B4GALT6	beta-1,4-galactosyltransferase 6
MSTRG.18980	0	0	0	0.16	0.63	0.21	0.001	0.333333	8.38082	0.000353624	0.0384502	MSTRG.18980	pol	LOW QUALITY PROTEIN: protein NYNRIN-like [Anas platyrhynchos]
ncbi_417998	0.73	1.75	0.62	4.05	1.15	5.92	1.03333	3.70667	1.84282	0.000406786	0.0435988	ncbi_417998	CHADL	chondroadherin-like
MSTRG.11348	7.52	22.9	9.42	1.49	4.41	2.19	13.28	2.69667	-2.30001	0.0004213	0.0448341	MSTRG.11348	--	-
