# Supplementary material for: Dynamic Transcriptome Profile Analysis of Mechanisms Related to Melanin Deposition in Chicken Muscle Development
Source: Animals (Basel). 2024 Sep 18;14(18):2702. doi: 10.3390/ani14182702 (PMC11428610; doi:10.3390/ani14182702)
Supplement: Supplementary file 1 [file animals-14-02702-s001.zip › supplementary files/TableS3.xlsx]

## Sheet: GO
Table S3. Gene Ontology enrichment analysis of the DEGs between Wenchang and Yugan black-boned chicken muscle groups at different stages of embryonic development.
Category	GO term ID	GO term	No. of genes	P-Value	FDR value	Associated genes
W1-Y1
Biological process	GO:0043473	pigmentation	4	9.95896e-09	3.56531e-06	ncbi_373971(ncbi_373971);ncbi_395775(ncbi_395775);ncbi_395913(ncbi_395913);ncbi_396007(ncbi_396007)
Biological process	GO:0042438	melanin biosynthetic process	3	5.53304e-08	6.60276e-06	ncbi_373971(ncbi_373971);ncbi_395775(ncbi_395775);ncbi_395913(ncbi_395913)
Biological process	GO:0044550	secondary metabolite biosynthetic process	3	5.53304e-08	6.60276e-06	ncbi_373971(ncbi_373971);ncbi_395775(ncbi_395775);ncbi_395913(ncbi_395913)
Biological process	GO:0006582	melanin metabolic process	3	1.38174e-07	1.23666e-05	ncbi_373971(ncbi_373971);ncbi_395775(ncbi_395775);ncbi_395913(ncbi_395913)
Biological process	GO:0019748	secondary metabolic process	3	2.76045e-07	1.97648e-05	ncbi_373971(ncbi_373971);ncbi_395775(ncbi_395775);ncbi_395913(ncbi_395913)
Biological process	GO:0046189	phenol-containing compound biosynthetic process	3	7.71231e-07	4.60168e-05	ncbi_373971(ncbi_373971);ncbi_395775(ncbi_395775);ncbi_395913(ncbi_395913)
Biological process	GO:0046148	pigment biosynthetic process	3	2.26489e-06	0.000115833	ncbi_373971(ncbi_373971);ncbi_395775(ncbi_395775);ncbi_395913(ncbi_395913)
Biological process	GO:0018958	phenol-containing compound metabolic process	3	3.91719e-06	0.000155817	ncbi_373971(ncbi_373971);ncbi_395775(ncbi_395775);ncbi_395913(ncbi_395913)
Biological process	GO:0042440	pigment metabolic process	3	3.91719e-06	0.000155817	ncbi_373971(ncbi_373971);ncbi_395775(ncbi_395775);ncbi_395913(ncbi_395913)
Biological process	GO:0032438	melanosome organization	2	7.10737e-06	0.000254444	ncbi_395913(ncbi_395913);ncbi_396007(ncbi_396007)
Biological process	GO:0048753	pigment granule organization	2	2.12944e-05	0.000693037	ncbi_395913(ncbi_395913);ncbi_396007(ncbi_396007)
Biological process	GO:0033059	cellular pigmentation	2	4.25335e-05	0.00126892	ncbi_395913(ncbi_395913);ncbi_396007(ncbi_396007)
Biological process	GO:1901617	organic hydroxy compound biosynthetic process	3	5.45743e-05	0.00150289	ncbi_373971(ncbi_373971);ncbi_395775(ncbi_395775);ncbi_395913(ncbi_395913)
Biological process	GO:0048066	developmental pigmentation	2	0.000148288	0.00379193	ncbi_395775(ncbi_395775);ncbi_395913(ncbi_395913)
Biological process	GO:0003433	chondrocyte development involved in endochondral bone morphogenesis	2	0.000316521	0.0075543	ncbi_395615(ncbi_395615);ncbi_396505(ncbi_396505)
Biological process	GO:2000177	regulation of neural precursor cell proliferation	2	0.000386356	0.00864471	ncbi_395615(ncbi_395615);ncbi_395775(ncbi_395775)
Biological process	GO:1901615	organic hydroxy compound metabolic process	3	0.000444896	0.00936899	ncbi_373971(ncbi_373971);ncbi_395775(ncbi_395775);ncbi_395913(ncbi_395913)
Biological process	GO:0003418	growth plate cartilage chondrocyte differentiation	2	0.000546497	0.0108692	ncbi_395615(ncbi_395615);ncbi_396505(ncbi_396505)
Biological process	GO:0003413	chondrocyte differentiation involved in endochondral bone morphogenesis	2	0.000733755	0.0138255	ncbi_395615(ncbi_395615);ncbi_396505(ncbi_396505)
Biological process	GO:0002063	chondrocyte development	2	0.000837485	0.014991	ncbi_395615(ncbi_395615);ncbi_396505(ncbi_396505)
Biological process	GO:0003417	growth plate cartilage development	2	0.00106501	0.0177323	ncbi_395615(ncbi_395615);ncbi_396505(ncbi_396505)
Biological process	GO:0003416	endochondral bone growth	2	0.00118876	0.0177323	ncbi_395615(ncbi_395615);ncbi_396505(ncbi_396505)
Biological process	GO:0061351	neural precursor cell proliferation	2	0.00118876	0.0177323	ncbi_395615(ncbi_395615);ncbi_395775(ncbi_395775)
Biological process	GO:0098868	bone growth	2	0.00118876	0.0177323	ncbi_395615(ncbi_395615);ncbi_396505(ncbi_396505)
Biological process	GO:0016050	vesicle organization	2	0.00159959	0.0220252	ncbi_395913(ncbi_395913);ncbi_396007(ncbi_396007)
Biological process	GO:0060351	cartilage development involved in endochondral bone morphogenesis	2	0.00159959	0.0220252	ncbi_395615(ncbi_395615);ncbi_396505(ncbi_396505)
Biological process	GO:0060350	endochondral bone morphogenesis	2	0.00206928	0.0227229	ncbi_395615(ncbi_395615);ncbi_396505(ncbi_396505)
Biological process	GO:0055114	oxidation-reduction process	3	0.00225321	0.0227229	ncbi_373971(ncbi_373971);ncbi_395775(ncbi_395775);ncbi_395913(ncbi_395913)
Biological process	GO:0060349	bone morphogenesis	2	0.00259709	0.0227229	ncbi_395615(ncbi_395615);ncbi_396505(ncbi_396505)
Biological process	GO:0003408	optic cup formation involved in camera-type eye development	1	0.00291971	0.0227229	ncbi_395615(ncbi_395615)
Biological process	GO:0003430	growth plate cartilage chondrocyte growth	1	0.00291971	0.0227229	ncbi_395615(ncbi_395615)
Biological process	GO:0003431	growth plate cartilage chondrocyte development	1	0.00291971	0.0227229	ncbi_395615(ncbi_395615)
Biological process	GO:0006570	tyrosine metabolic process	1	0.00291971	0.0227229	ncbi_395775(ncbi_395775)
Biological process	GO:0006583	melanin biosynthetic process from tyrosine	1	0.00291971	0.0227229	ncbi_395775(ncbi_395775)
Biological process	GO:0007418	ventral midline development	1	0.00291971	0.0227229	ncbi_395615(ncbi_395615)
Biological process	GO:0016539	intein-mediated protein splicing	1	0.00291971	0.0227229	ncbi_395615(ncbi_395615)
Biological process	GO:0021508	floor plate formation	1	0.00291971	0.0227229	ncbi_395615(ncbi_395615)
Biological process	GO:0021631	optic nerve morphogenesis	1	0.00291971	0.0227229	ncbi_395615(ncbi_395615)
Biological process	GO:0030908	protein splicing	1	0.00291971	0.0227229	ncbi_395615(ncbi_395615)
Biological process	GO:0033504	floor plate development	1	0.00291971	0.0227229	ncbi_395615(ncbi_395615)
Biological process	GO:0033505	floor plate morphogenesis	1	0.00291971	0.0227229	ncbi_395615(ncbi_395615)
Biological process	GO:0048877	homeostasis of number of retina cells	1	0.00291971	0.0227229	ncbi_395615(ncbi_395615)
Biological process	GO:0060785	regulation of apoptosis involved in tissue homeostasis	1	0.00291971	0.0227229	ncbi_395615(ncbi_395615)
Biological process	GO:0060786	regulation of cell differentiation involved in tissue homeostasis	1	0.00291971	0.0227229	ncbi_395615(ncbi_395615)
Biological process	GO:0061075	positive regulation of neural retina development	1	0.00291971	0.0227229	ncbi_395615(ncbi_395615)
Biological process	GO:1902868	positive regulation of retina development in camera-type eye	1	0.00291971	0.0227229	ncbi_395615(ncbi_395615)
Biological process	GO:0035265	organ growth	2	0.00318233	0.0242399	ncbi_395615(ncbi_395615);ncbi_396505(ncbi_396505)
Biological process	GO:0002062	chondrocyte differentiation	2	0.00360405	0.0268802	ncbi_395615(ncbi_395615);ncbi_396505(ncbi_396505)
Biological process	GO:0060348	bone development	2	0.00580823	0.0321226	ncbi_395615(ncbi_395615);ncbi_396505(ncbi_396505)
Biological process	GO:0001895	retina homeostasis	1	0.00583231	0.0321226	ncbi_395615(ncbi_395615)
Biological process	GO:0002052	positive regulation of neuroblast proliferation	1	0.00583231	0.0321226	ncbi_395775(ncbi_395775)
Biological process	GO:0002072	optic cup morphogenesis involved in camera-type eye development	1	0.00583231	0.0321226	ncbi_395615(ncbi_395615)
Biological process	GO:0003406	retinal pigment epithelium development	1	0.00583231	0.0321226	ncbi_395615(ncbi_395615)
Biological process	GO:0009072	aromatic amino acid family metabolic process	1	0.00583231	0.0321226	ncbi_395775(ncbi_395775)
Biological process	GO:0009949	polarity specification of anterior/posterior axis	1	0.00583231	0.0321226	ncbi_395615(ncbi_395615)
Biological process	GO:0009950	dorsal/ventral axis specification	1	0.00583231	0.0321226	ncbi_395615(ncbi_395615)
Biological process	GO:0009951	polarity specification of dorsal/ventral axis	1	0.00583231	0.0321226	ncbi_395615(ncbi_395615)
Biological process	GO:0021513	spinal cord dorsal/ventral patterning	1	0.00583231	0.0321226	ncbi_395615(ncbi_395615)
Biological process	GO:0021554	optic nerve development	1	0.00583231	0.0321226	ncbi_395615(ncbi_395615)
Biological process	GO:0021847	ventricular zone neuroblast division	1	0.00583231	0.0321226	ncbi_395775(ncbi_395775)
Biological process	GO:0021869	forebrain ventricular zone progenitor cell division	1	0.00583231	0.0321226	ncbi_395775(ncbi_395775)
Biological process	GO:0021873	forebrain neuroblast division	1	0.00583231	0.0321226	ncbi_395775(ncbi_395775)
Biological process	GO:0060059	embryonic retina morphogenesis in camera-type eye	1	0.00583231	0.0321226	ncbi_395615(ncbi_395615)
Biological process	GO:0060573	cell fate specification involved in pattern specification	1	0.00583231	0.0321226	ncbi_395615(ncbi_395615)
Biological process	GO:0097264	self proteolysis	1	0.00583231	0.0321226	ncbi_395615(ncbi_395615)
Biological process	GO:0021511	spinal cord patterning	1	0.00873782	0.0417085	ncbi_395615(ncbi_395615)
Biological process	GO:0036445	neuronal stem cell division	1	0.00873782	0.0417085	ncbi_395775(ncbi_395775)
Biological process	GO:0055057	neuroblast division	1	0.00873782	0.0417085	ncbi_395775(ncbi_395775)
Biological process	GO:0060581	cell fate commitment involved in pattern specification	1	0.00873782	0.0417085	ncbi_395615(ncbi_395615)
Biological process	GO:0060900	embryonic camera-type eye formation	1	0.00873782	0.0417085	ncbi_395615(ncbi_395615)
Biological process	GO:0061074	regulation of neural retina development	1	0.00873782	0.0417085	ncbi_395615(ncbi_395615)
Biological process	GO:0065001	specification of axis polarity	1	0.00873782	0.0417085	ncbi_395615(ncbi_395615)
Biological process	GO:0071679	commissural neuron axon guidance	1	0.00873782	0.0417085	ncbi_395615(ncbi_395615)
Biological process	GO:1902692	regulation of neuroblast proliferation	1	0.00873782	0.0417085	ncbi_395775(ncbi_395775)
Biological process	GO:1902866	regulation of retina development in camera-type eye	1	0.00873782	0.0417085	ncbi_395615(ncbi_395615)
Biological process	GO:0048705	skeletal system morphogenesis	2	0.00916272	0.0431612	ncbi_395615(ncbi_395615);ncbi_396505(ncbi_396505)
Biological process	GO:0044711	single-organism biosynthetic process	3	0.00953844	0.0443475	ncbi_373971(ncbi_373971);ncbi_395775(ncbi_395775);ncbi_395913(ncbi_395913)
Biological process	GO:0051216	cartilage development	2	0.0101996	0.0468137	ncbi_395615(ncbi_395615);ncbi_396505(ncbi_396505)
Biological process	GO:0061448	connective tissue development	2	0.0105567	0.047839	ncbi_395615(ncbi_395615);ncbi_396505(ncbi_396505)
Biological process	GO:0048856	anatomical structure development	5	0.0112068	0.0500729	ncbi_373971(ncbi_373971);ncbi_395615(ncbi_395615);ncbi_395775(ncbi_395775);ncbi_395913(ncbi_395913);ncbi_396505(ncbi_396505)
Biological process	GO:0048513	animal organ development	4	0.0113293	0.0500729	ncbi_373971(ncbi_373971);ncbi_395615(ncbi_395615);ncbi_395775(ncbi_395775);ncbi_396505(ncbi_396505)
Biological process	GO:0008283	cell proliferation	3	0.0129867	0.0559235	ncbi_373971(ncbi_373971);ncbi_395615(ncbi_395615);ncbi_395775(ncbi_395775)
Biological process	GO:0003415	chondrocyte hypertrophy	1	0.0145276	0.0559235	ncbi_395615(ncbi_395615)
Biological process	GO:0017145	stem cell division	1	0.0145276	0.0559235	ncbi_395775(ncbi_395775)
Biological process	GO:0021602	cranial nerve morphogenesis	1	0.0145276	0.0559235	ncbi_395615(ncbi_395615)
Biological process	GO:0021846	cell proliferation in forebrain	1	0.0145276	0.0559235	ncbi_395775(ncbi_395775)
Biological process	GO:0030318	melanocyte differentiation	1	0.0145276	0.0559235	ncbi_395913(ncbi_395913)
Biological process	GO:0045880	positive regulation of smoothened signaling pathway	1	0.0145276	0.0559235	ncbi_395615(ncbi_395615)
Biological process	GO:0048103	somatic stem cell division	1	0.0145276	0.0559235	ncbi_395775(ncbi_395775)
Biological process	GO:0050931	pigment cell differentiation	1	0.0145276	0.0559235	ncbi_395913(ncbi_395913)
Biological process	GO:0060591	chondroblast differentiation	1	0.0145276	0.0559235	ncbi_395615(ncbi_395615)
Biological process	GO:0090269	fibroblast growth factor production	1	0.0145276	0.0559235	ncbi_395615(ncbi_395615)
Biological process	GO:2000179	positive regulation of neural precursor cell proliferation	1	0.0145276	0.0559235	ncbi_395775(ncbi_395775)
Biological process	GO:0009880	embryonic pattern specification	1	0.0174119	0.0642625	ncbi_395615(ncbi_395615)
Biological process	GO:0021872	forebrain generation of neurons	1	0.0174119	0.0642625	ncbi_395775(ncbi_395775)
Biological process	GO:0048538	thymus development	1	0.0174119	0.0642625	ncbi_373971(ncbi_373971)
Biological process	GO:0048873	homeostasis of number of cells within a tissue	1	0.0174119	0.0642625	ncbi_395615(ncbi_395615)
Biological process	GO:0001709	cell fate determination	1	0.0202892	0.0726353	ncbi_395615(ncbi_395615)
Biological process	GO:0008589	regulation of smoothened signaling pathway	1	0.0202892	0.0726353	ncbi_395615(ncbi_395615)
Biological process	GO:0048596	embryonic camera-type eye morphogenesis	1	0.0202892	0.0726353	ncbi_395615(ncbi_395615)
Biological process	GO:0003414	chondrocyte morphogenesis involved in endochondral bone morphogenesis	1	0.0231594	0.0758132	ncbi_396505(ncbi_396505)
Biological process	GO:0003422	growth plate cartilage morphogenesis	1	0.0231594	0.0758132	ncbi_396505(ncbi_396505)
Biological process	GO:0003429	growth plate cartilage chondrocyte morphogenesis	1	0.0231594	0.0758132	ncbi_396505(ncbi_396505)
Biological process	GO:0007405	neuroblast proliferation	1	0.0231594	0.0758132	ncbi_395775(ncbi_395775)
Biological process	GO:0009948	anterior/posterior axis specification	1	0.0231594	0.0758132	ncbi_395615(ncbi_395615)
Biological process	GO:0030514	negative regulation of BMP signaling pathway	1	0.0231594	0.0758132	ncbi_395615(ncbi_395615)
Biological process	GO:0048048	embryonic eye morphogenesis	1	0.0231594	0.0758132	ncbi_395615(ncbi_395615)
Biological process	GO:0090171	chondrocyte morphogenesis	1	0.0231594	0.0758132	ncbi_396505(ncbi_396505)
Biological process	GO:2000648	positive regulation of stem cell proliferation	1	0.0231594	0.0758132	ncbi_395775(ncbi_395775)
Biological process	GO:0044767	single-organism developmental process	5	0.0234288	0.0758132	ncbi_373971(ncbi_373971);ncbi_395615(ncbi_395615);ncbi_395775(ncbi_395775);ncbi_395913(ncbi_395913);ncbi_396505(ncbi_396505)
Biological process	GO:0009888	tissue development	3	0.0235063	0.0758132	ncbi_395615(ncbi_395615);ncbi_395913(ncbi_395913);ncbi_396505(ncbi_396505)
Biological process	GO:0048589	developmental growth	2	0.0237854	0.0760283	ncbi_395615(ncbi_395615);ncbi_396505(ncbi_396505)
Biological process	GO:0032502	developmental process	5	0.0244813	0.0775601	ncbi_373971(ncbi_373971);ncbi_395615(ncbi_395615);ncbi_395775(ncbi_395775);ncbi_395913(ncbi_395913);ncbi_396505(ncbi_396505)
Biological process	GO:0030154	cell differentiation	4	0.0252442	0.0792757	ncbi_395615(ncbi_395615);ncbi_395775(ncbi_395775);ncbi_395913(ncbi_395913);ncbi_396505(ncbi_396505)
Biological process	GO:0031076	embryonic camera-type eye development	1	0.0260227	0.0803113	ncbi_395615(ncbi_395615)
Biological process	GO:0048709	oligodendrocyte differentiation	1	0.0260227	0.0803113	ncbi_395615(ncbi_395615)
Biological process	GO:0048729	tissue morphogenesis	2	0.0275348	0.0842518	ncbi_395615(ncbi_395615);ncbi_396505(ncbi_396505)
Biological process	GO:0001708	cell fate specification	1	0.0288789	0.0861554	ncbi_395615(ncbi_395615)
Biological process	GO:0021545	cranial nerve development	1	0.0288789	0.0861554	ncbi_395615(ncbi_395615)
Biological process	GO:0042733	embryonic digit morphogenesis	1	0.0288789	0.0861554	ncbi_395615(ncbi_395615)
Biological process	GO:0007417	central nervous system development	2	0.0292139	0.0864345	ncbi_395615(ncbi_395615);ncbi_395775(ncbi_395775)
Biological process	GO:0019438	aromatic compound biosynthetic process	4	0.0296045	0.0866856	ncbi_373971(ncbi_373971);ncbi_395615(ncbi_395615);ncbi_395775(ncbi_395775);ncbi_395913(ncbi_395913)
Biological process	GO:0001501	skeletal system development	2	0.029783	0.0866856	ncbi_395615(ncbi_395615);ncbi_396505(ncbi_396505)
Biological process	GO:0021915	neural tube development	1	0.0317282	0.0904906	ncbi_395615(ncbi_395615)
Biological process	GO:0060536	cartilage morphogenesis	1	0.0317282	0.0904906	ncbi_396505(ncbi_396505)
Biological process	GO:0048869	cellular developmental process	4	0.0318487	0.0904906	ncbi_395615(ncbi_395615);ncbi_395775(ncbi_395775);ncbi_395913(ncbi_395913);ncbi_396505(ncbi_396505)
Biological process	GO:1901362	organic cyclic compound biosynthetic process	4	0.0323108	0.0910808	ncbi_373971(ncbi_373971);ncbi_395615(ncbi_395615);ncbi_395775(ncbi_395775);ncbi_395913(ncbi_395913)
Biological process	GO:0009798	axis specification	1	0.0345704	0.0952017	ncbi_395615(ncbi_395615)
Biological process	GO:0016331	morphogenesis of embryonic epithelium	1	0.0345704	0.0952017	ncbi_395615(ncbi_395615)
Biological process	GO:0072091	regulation of stem cell proliferation	1	0.0345704	0.0952017	ncbi_395775(ncbi_395775)
Biological process	GO:0048468	cell development	3	0.036477	0.0996852	ncbi_395615(ncbi_395615);ncbi_395775(ncbi_395775);ncbi_396505(ncbi_396505)
Biological process	GO:0090101	negative regulation of transmembrane receptor protein serine/threonine kinase signaling pathway	1	0.0374058	0.101449	ncbi_395615(ncbi_395615)
Biological process	GO:0048731	system development	4	0.0384712	0.103554	ncbi_373971(ncbi_373971);ncbi_395615(ncbi_395615);ncbi_395775(ncbi_395775);ncbi_396505(ncbi_396505)
Biological process	GO:0007224	smoothened signaling pathway	1	0.0402342	0.106695	ncbi_395615(ncbi_395615)
Biological process	GO:0030510	regulation of BMP signaling pathway	1	0.0402342	0.106695	ncbi_395615(ncbi_395615)
Biological process	GO:0060429	epithelium development	2	0.0408088	0.107423	ncbi_395615(ncbi_395615);ncbi_395913(ncbi_395913)
Biological process	GO:0021675	nerve development	1	0.0430556	0.110891	ncbi_395615(ncbi_395615)
Biological process	GO:0032526	response to retinoic acid	1	0.0430556	0.110891	ncbi_395615(ncbi_395615)
Biological process	GO:0060563	neuroepithelial cell differentiation	1	0.0430556	0.110891	ncbi_395913(ncbi_395913)
Biological process	GO:0009953	dorsal/ventral pattern formation	1	0.0458702	0.115571	ncbi_395615(ncbi_395615)
Biological process	GO:0060042	retina morphogenesis in camera-type eye	1	0.0458702	0.115571	ncbi_395615(ncbi_395615)
Biological process	GO:0090288	negative regulation of cellular response to growth factor stimulus	1	0.0458702	0.115571	ncbi_395615(ncbi_395615)
Biological process	GO:0040007	growth	2	0.046164	0.115571	ncbi_395615(ncbi_395615);ncbi_396505(ncbi_396505)
Biological process	GO:0000904	cell morphogenesis involved in differentiation	2	0.0475445	0.118201	ncbi_395615(ncbi_395615);ncbi_396505(ncbi_396505)
Cellular compont	GO:0042470	melanosome	4	2.34e-08	5.39e-07	ncbi_373971(ncbi_373971);ncbi_395775(ncbi_395775);ncbi_395913(ncbi_395913);ncbi_396007(ncbi_396007)
Cellular compont	GO:0048770	pigment granule	4	2.34e-08	5.39e-07	ncbi_373971(ncbi_373971);ncbi_395775(ncbi_395775);ncbi_395913(ncbi_395913);ncbi_396007(ncbi_396007)
Cellular compont	GO:0033162	melanosome membrane	3	4.92e-08	5.66e-07	ncbi_373971(ncbi_373971);ncbi_395775(ncbi_395775);ncbi_395913(ncbi_395913)
Cellular compont	GO:0045009	chitosome	3	4.92e-08	5.66e-07	ncbi_373971(ncbi_373971);ncbi_395775(ncbi_395775);ncbi_395913(ncbi_395913)
Cellular compont	GO:0044433	cytoplasmic vesicle part	4	2.99e-06	2.75e-05	ncbi_373971(ncbi_373971);ncbi_395775(ncbi_395775);ncbi_395913(ncbi_395913);ncbi_396007(ncbi_396007)
Cellular compont	GO:0016023	cytoplasmic, membrane-bounded vesicle	4	5.36e-05	0.000410981	ncbi_373971(ncbi_373971);ncbi_395775(ncbi_395775);ncbi_395913(ncbi_395913);ncbi_396007(ncbi_396007)
Cellular compont	GO:0031410	cytoplasmic vesicle	4	8.89e-05	0.000538081	ncbi_373971(ncbi_373971);ncbi_395775(ncbi_395775);ncbi_395913(ncbi_395913);ncbi_396007(ncbi_396007)
Cellular compont	GO:0030659	cytoplasmic vesicle membrane	3	0.000100091	0.000538081	ncbi_373971(ncbi_373971);ncbi_395775(ncbi_395775);ncbi_395913(ncbi_395913)
Cellular compont	GO:0031988	membrane-bounded vesicle	4	0.000113759	0.000538081	ncbi_373971(ncbi_373971);ncbi_395775(ncbi_395775);ncbi_395913(ncbi_395913);ncbi_396007(ncbi_396007)
Cellular compont	GO:0012506	vesicle membrane	3	0.000116974	0.000538081	ncbi_373971(ncbi_373971);ncbi_395775(ncbi_395775);ncbi_395913(ncbi_395913)
Cellular compont	GO:0031982	vesicle	4	0.000201148	0.000841165	ncbi_373971(ncbi_373971);ncbi_395775(ncbi_395775);ncbi_395913(ncbi_395913);ncbi_396007(ncbi_396007)
Cellular compont	GO:0034493	melanosome lumen	1	0.00280767	0.0107628	ncbi_396007(ncbi_396007)
Cellular compont	GO:0031983	vesicle lumen	1	0.0111913	0.0367715	ncbi_396007(ncbi_396007)
Cellular compont	GO:0060205	cytoplasmic membrane-bounded vesicle lumen	1	0.0111913	0.0367715	ncbi_396007(ncbi_396007)
Cellular compont	GO:0098805	whole membrane	3	0.0155542	0.0476996	ncbi_373971(ncbi_373971);ncbi_395775(ncbi_395775);ncbi_395913(ncbi_395913)
Cellular compont	GO:0016021	integral component of membrane	4	0.0215996	0.0620989	ncbi_373971(ncbi_373971);ncbi_395775(ncbi_395775);ncbi_395913(ncbi_395913);ncbi_396007(ncbi_396007)
Cellular compont	GO:0098588	bounding membrane of organelle	3	0.0239056	0.0646857	ncbi_373971(ncbi_373971);ncbi_395775(ncbi_395775);ncbi_395913(ncbi_395913)
Cellular compont	GO:0016020	membrane	5	0.0275104	0.067598	ncbi_373971(ncbi_373971);ncbi_395615(ncbi_395615);ncbi_395775(ncbi_395775);ncbi_395913(ncbi_395913);ncbi_396007(ncbi_396007)
Cellular compont	GO:0031224	intrinsic component of membrane	4	0.0279209	0.067598	ncbi_373971(ncbi_373971);ncbi_395775(ncbi_395775);ncbi_395913(ncbi_395913);ncbi_396007(ncbi_396007)
Cellular compont	GO:0031090	organelle membrane	3	0.0412887	0.0949641	ncbi_373971(ncbi_373971);ncbi_395775(ncbi_395775);ncbi_395913(ncbi_395913)
Molecular function	GO:0004497	monooxygenase activity	2	0.000639933	0.00923636	ncbi_373971(ncbi_373971);ncbi_395913(ncbi_395913)
Molecular function	GO:0046872	metal ion binding	5	0.000895497	0.00923636	ncbi_373971(ncbi_373971);ncbi_395615(ncbi_395615);ncbi_395775(ncbi_395775);ncbi_395913(ncbi_395913);ncbi_396505(ncbi_396505)
Molecular function	GO:0043169	cation binding	5	0.00105792	0.00923636	ncbi_373971(ncbi_373971);ncbi_395615(ncbi_395615);ncbi_395775(ncbi_395775);ncbi_395913(ncbi_395913);ncbi_396505(ncbi_396505)
Molecular function	GO:0016491	oxidoreductase activity	3	0.00119179	0.00923636	ncbi_373971(ncbi_373971);ncbi_395775(ncbi_395775);ncbi_395913(ncbi_395913)
Molecular function	GO:0004503	monophenol monooxygenase activity	1	0.0026001	0.0134339	ncbi_373971(ncbi_373971)
Molecular function	GO:0016716	oxidoreductase activity, acting on paired donors, with incorporation or reduction of molecular oxygen, another compound as one donor, and incorporation of one atom of oxygen	1	0.0026001	0.0134339	ncbi_373971(ncbi_373971)
Molecular function	GO:0004167	dopachrome isomerase activity	1	0.0051948	0.0178932	ncbi_395775(ncbi_395775)
Molecular function	GO:0016015	morphogen activity	1	0.0051948	0.0178932	ncbi_395615(ncbi_395615)
Molecular function	GO:0016863	intramolecular oxidoreductase activity, transposing C=C bonds	1	0.0051948	0.0178932	ncbi_395775(ncbi_395775)
Molecular function	GO:0005113	patched binding	1	0.00778409	0.0241307	ncbi_395615(ncbi_395615)
Molecular function	GO:0043167	ion binding	5	0.00919283	0.0259071	ncbi_373971(ncbi_373971);ncbi_395615(ncbi_395615);ncbi_395775(ncbi_395775);ncbi_395913(ncbi_395913);ncbi_396505(ncbi_396505)
Molecular function	GO:0005507	copper ion binding	1	0.0155196	0.0400924	ncbi_373971(ncbi_373971)
Molecular function	GO:0016860	intramolecular oxidoreductase activity	1	0.0206498	0.0492418	ncbi_395775(ncbi_395775)
Molecular function	GO:0005509	calcium ion binding	2	0.0232432	0.051467	ncbi_395615(ncbi_395615);ncbi_396505(ncbi_396505)
Molecular function	GO:0046914	transition metal ion binding	2	0.033042	0.0682869	ncbi_373971(ncbi_373971);ncbi_395615(ncbi_395615)
Molecular function	GO:0005201	extracellular matrix structural constituent	1	0.0434716	0.0842262	ncbi_396505(ncbi_396505)
W2-Y2
Biological process	GO:0043473	pigmentation	3	1.25448e-05	0.00280599	ncbi_395775(ncbi_395775);ncbi_395913(ncbi_395913);ncbi_396007(ncbi_396007)
Biological process	GO:0032438	melanosome organization	2	1.70577e-05	0.00280599	ncbi_395913(ncbi_395913);ncbi_396007(ncbi_396007)
Biological process	GO:0048753	pigment granule organization	2	5.10568e-05	0.0055865	ncbi_395913(ncbi_395913);ncbi_396007(ncbi_396007)
Biological process	GO:0033059	cellular pigmentation	2	0.000101881	0.0055865	ncbi_395913(ncbi_395913);ncbi_396007(ncbi_396007)
Biological process	GO:0042438	melanin biosynthetic process	2	0.000101881	0.0055865	ncbi_395775(ncbi_395775);ncbi_395913(ncbi_395913)
Biological process	GO:0044550	secondary metabolite biosynthetic process	2	0.000101881	0.0055865	ncbi_395775(ncbi_395775);ncbi_395913(ncbi_395913)
Biological process	GO:0006582	melanin metabolic process	2	0.000169416	0.00796256	ncbi_395775(ncbi_395775);ncbi_395913(ncbi_395913)
Biological process	GO:0019748	secondary metabolic process	2	0.000253547	0.0104271	ncbi_395775(ncbi_395775);ncbi_395913(ncbi_395913)
Biological process	GO:0048066	developmental pigmentation	2	0.000354158	0.0129464	ncbi_395775(ncbi_395775);ncbi_395913(ncbi_395913)
Biological process	GO:0046189	phenol-containing compound biosynthetic process	2	0.000471137	0.0155004	ncbi_395775(ncbi_395775);ncbi_395913(ncbi_395913)
Biological process	GO:0046148	pigment biosynthetic process	2	0.000919148	0.0274909	ncbi_395775(ncbi_395775);ncbi_395913(ncbi_395913)
Biological process	GO:0018958	phenol-containing compound metabolic process	2	0.00129759	0.0328391	ncbi_395775(ncbi_395775);ncbi_395913(ncbi_395913)
Biological process	GO:0042440	pigment metabolic process	2	0.00129759	0.0328391	ncbi_395775(ncbi_395775);ncbi_395913(ncbi_395913)
Biological process	GO:0016050	vesicle organization	2	0.00376488	0.0686131	ncbi_395913(ncbi_395913);ncbi_396007(ncbi_396007)
Biological process	GO:0002176	male germ cell proliferation	1	0.00437956	0.0686131	ncbi_395863(ncbi_395863)
Biological process	GO:0006570	tyrosine metabolic process	1	0.00437956	0.0686131	ncbi_395775(ncbi_395775)
Biological process	GO:0006583	melanin biosynthetic process from tyrosine	1	0.00437956	0.0686131	ncbi_395775(ncbi_395775)
Biological process	GO:0036093	germ cell proliferation	1	0.00437956	0.0686131	ncbi_395863(ncbi_395863)
Biological process	GO:0048791	calcium ion-regulated exocytosis of neurotransmitter	1	0.00437956	0.0686131	ncbi_396083(ncbi_396083)
Biological process	GO:2000254	regulation of male germ cell proliferation	1	0.00437956	0.0686131	ncbi_395863(ncbi_395863)
Biological process	GO:2000255	negative regulation of male germ cell proliferation	1	0.00437956	0.0686131	ncbi_395863(ncbi_395863)
Biological process	GO:1901617	organic hydroxy compound biosynthetic process	2	0.00696158	0.0958713	ncbi_395775(ncbi_395775);ncbi_395913(ncbi_395913)
Biological process	GO:0002052	positive regulation of neuroblast proliferation	1	0.00874207	0.0958713	ncbi_395775(ncbi_395775)
Biological process	GO:0009072	aromatic amino acid family metabolic process	1	0.00874207	0.0958713	ncbi_395775(ncbi_395775)
Biological process	GO:0014046	dopamine secretion	1	0.00874207	0.0958713	ncbi_396083(ncbi_396083)
Biological process	GO:0014059	regulation of dopamine secretion	1	0.00874207	0.0958713	ncbi_396083(ncbi_396083)
Biological process	GO:0021847	ventricular zone neuroblast division	1	0.00874207	0.0958713	ncbi_395775(ncbi_395775)
Biological process	GO:0021869	forebrain ventricular zone progenitor cell division	1	0.00874207	0.0958713	ncbi_395775(ncbi_395775)
Biological process	GO:0021873	forebrain neuroblast division	1	0.00874207	0.0958713	ncbi_395775(ncbi_395775)
Biological process	GO:1904706	negative regulation of vascular smooth muscle cell proliferation	1	0.00874207	0.0958713	ncbi_396522(ncbi_396522)
Biological process	GO:0015872	dopamine transport	1	0.0130876	0.116373	ncbi_396083(ncbi_396083)
Biological process	GO:0036445	neuronal stem cell division	1	0.0130876	0.116373	ncbi_395775(ncbi_395775)
Biological process	GO:0048662	negative regulation of smooth muscle cell proliferation	1	0.0130876	0.116373	ncbi_396522(ncbi_396522)
Biological process	GO:0050432	catecholamine secretion	1	0.0130876	0.116373	ncbi_396083(ncbi_396083)
Biological process	GO:0050433	regulation of catecholamine secretion	1	0.0130876	0.116373	ncbi_396083(ncbi_396083)
Biological process	GO:0055057	neuroblast division	1	0.0130876	0.116373	ncbi_395775(ncbi_395775)
Biological process	GO:1902692	regulation of neuroblast proliferation	1	0.0130876	0.116373	ncbi_395775(ncbi_395775)
Biological process	GO:0036465	synaptic vesicle recycling	1	0.0174161	0.12116	ncbi_396083(ncbi_396083)
Biological process	GO:0048488	synaptic vesicle endocytosis	1	0.0174161	0.12116	ncbi_396083(ncbi_396083)
Biological process	GO:0051937	catecholamine transport	1	0.0174161	0.12116	ncbi_396083(ncbi_396083)
Biological process	GO:0072583	clathrin-mediated endocytosis	1	0.0174161	0.12116	ncbi_396083(ncbi_396083)
Biological process	GO:1904705	regulation of vascular smooth muscle cell proliferation	1	0.0174161	0.12116	ncbi_396522(ncbi_396522)
Biological process	GO:1990874	vascular smooth muscle cell proliferation	1	0.0174161	0.12116	ncbi_396522(ncbi_396522)
Biological process	GO:0001516	prostaglandin biosynthetic process	1	0.0217278	0.12116	ncbi_395863(ncbi_395863)
Biological process	GO:0006692	prostanoid metabolic process	1	0.0217278	0.12116	ncbi_395863(ncbi_395863)
Biological process	GO:0006693	prostaglandin metabolic process	1	0.0217278	0.12116	ncbi_395863(ncbi_395863)
Biological process	GO:0015837	amine transport	1	0.0217278	0.12116	ncbi_396083(ncbi_396083)
Biological process	GO:0015844	monoamine transport	1	0.0217278	0.12116	ncbi_396083(ncbi_396083)
Biological process	GO:0017145	stem cell division	1	0.0217278	0.12116	ncbi_395775(ncbi_395775)
Biological process	GO:0021846	cell proliferation in forebrain	1	0.0217278	0.12116	ncbi_395775(ncbi_395775)
Biological process	GO:0030318	melanocyte differentiation	1	0.0217278	0.12116	ncbi_395913(ncbi_395913)
Biological process	GO:0046456	icosanoid biosynthetic process	1	0.0217278	0.12116	ncbi_395863(ncbi_395863)
Biological process	GO:0046457	prostanoid biosynthetic process	1	0.0217278	0.12116	ncbi_395863(ncbi_395863)
Biological process	GO:0048103	somatic stem cell division	1	0.0217278	0.12116	ncbi_395775(ncbi_395775)
Biological process	GO:0050931	pigment cell differentiation	1	0.0217278	0.12116	ncbi_395913(ncbi_395913)
Biological process	GO:0051952	regulation of amine transport	1	0.0217278	0.12116	ncbi_396083(ncbi_396083)
Biological process	GO:0071277	cellular response to calcium ion	1	0.0217278	0.12116	ncbi_396083(ncbi_396083)
Biological process	GO:1901570	fatty acid derivative biosynthetic process	1	0.0217278	0.12116	ncbi_395863(ncbi_395863)
Biological process	GO:2000179	positive regulation of neural precursor cell proliferation	1	0.0217278	0.12116	ncbi_395775(ncbi_395775)
Biological process	GO:0006636	unsaturated fatty acid biosynthetic process	1	0.0260227	0.135896	ncbi_395863(ncbi_395863)
Biological process	GO:0015696	ammonium transport	1	0.0260227	0.135896	ncbi_396083(ncbi_396083)
Biological process	GO:0021872	forebrain generation of neurons	1	0.0260227	0.135896	ncbi_395775(ncbi_395775)
Biological process	GO:0051592	response to calcium ion	1	0.0260227	0.135896	ncbi_396083(ncbi_396083)
Biological process	GO:1901615	organic hydroxy compound metabolic process	2	0.0264515	0.135977	ncbi_395775(ncbi_395775);ncbi_395913(ncbi_395913)
Biological process	GO:0042127	regulation of cell proliferation	3	0.0274254	0.138815	ncbi_395775(ncbi_395775);ncbi_395863(ncbi_395863);ncbi_396522(ncbi_396522)
Biological process	GO:0006690	icosanoid metabolic process	1	0.0303008	0.142137	ncbi_395863(ncbi_395863)
Biological process	GO:0016079	synaptic vesicle exocytosis	1	0.0303008	0.142137	ncbi_396083(ncbi_396083)
Biological process	GO:1901568	fatty acid derivative metabolic process	1	0.0303008	0.142137	ncbi_395863(ncbi_395863)
Biological process	GO:0008285	negative regulation of cell proliferation	2	0.0325176	0.142137	ncbi_395863(ncbi_395863);ncbi_396522(ncbi_396522)
Biological process	GO:0044711	single-organism biosynthetic process	3	0.0331947	0.142137	ncbi_395775(ncbi_395775);ncbi_395863(ncbi_395863);ncbi_395913(ncbi_395913)
Biological process	GO:0003414	chondrocyte morphogenesis involved in endochondral bone morphogenesis	1	0.0345621	0.142137	ncbi_396548(ncbi_396548)
Biological process	GO:0003422	growth plate cartilage morphogenesis	1	0.0345621	0.142137	ncbi_396548(ncbi_396548)
Biological process	GO:0003429	growth plate cartilage chondrocyte morphogenesis	1	0.0345621	0.142137	ncbi_396548(ncbi_396548)
Biological process	GO:0006749	glutathione metabolic process	1	0.0345621	0.142137	ncbi_395863(ncbi_395863)
Biological process	GO:0007405	neuroblast proliferation	1	0.0345621	0.142137	ncbi_395775(ncbi_395775)
Biological process	GO:0017158	regulation of calcium ion-dependent exocytosis	1	0.0345621	0.142137	ncbi_396083(ncbi_396083)
Biological process	GO:0033559	unsaturated fatty acid metabolic process	1	0.0345621	0.142137	ncbi_395863(ncbi_395863)
Biological process	GO:0048660	regulation of smooth muscle cell proliferation	1	0.0345621	0.142137	ncbi_396522(ncbi_396522)
Biological process	GO:0090171	chondrocyte morphogenesis	1	0.0345621	0.142137	ncbi_396548(ncbi_396548)
Biological process	GO:2000648	positive regulation of stem cell proliferation	1	0.0345621	0.142137	ncbi_395775(ncbi_395775)
Biological process	GO:0006898	receptor-mediated endocytosis	1	0.0388068	0.153825	ncbi_396083(ncbi_396083)
Biological process	GO:0048659	smooth muscle cell proliferation	1	0.0388068	0.153825	ncbi_396522(ncbi_396522)
Biological process	GO:2000242	negative regulation of reproductive process	1	0.0388068	0.153825	ncbi_395863(ncbi_395863)
Biological process	GO:0048869	cellular developmental process	5	0.040458	0.158461	ncbi_395775(ncbi_395775);ncbi_395913(ncbi_395913);ncbi_396083(ncbi_396083);ncbi_396548(ncbi_396548);ncbi_414845(ncbi_414845)
Biological process	GO:0003433	chondrocyte development involved in endochondral bone morphogenesis	1	0.043035	0.162741	ncbi_396548(ncbi_396548)
Biological process	GO:0007269	neurotransmitter secretion	1	0.043035	0.162741	ncbi_396083(ncbi_396083)
Biological process	GO:0099504	synaptic vesicle cycle	1	0.043035	0.162741	ncbi_396083(ncbi_396083)
Biological process	GO:0008283	cell proliferation	3	0.0441882	0.163622	ncbi_395775(ncbi_395775);ncbi_395863(ncbi_395863);ncbi_396522(ncbi_396522)
Biological process	GO:0006836	neurotransmitter transport	1	0.0472466	0.163622	ncbi_396083(ncbi_396083)
Biological process	GO:0017156	calcium ion regulated exocytosis	1	0.0472466	0.163622	ncbi_396083(ncbi_396083)
Biological process	GO:0044331	cell-cell adhesion mediated by cadherin	1	0.0472466	0.163622	ncbi_414845(ncbi_414845)
Biological process	GO:0060536	cartilage morphogenesis	1	0.0472466	0.163622	ncbi_396548(ncbi_396548)
Biological process	GO:0099531	presynaptic process involved in synaptic transmission	1	0.0472466	0.163622	ncbi_396083(ncbi_396083)
Biological process	GO:1903305	regulation of regulated secretory pathway	1	0.0472466	0.163622	ncbi_396083(ncbi_396083)
Biological process	GO:2000177	regulation of neural precursor cell proliferation	1	0.0472466	0.163622	ncbi_395775(ncbi_395775)
Cellular compont	GO:0042470	melanosome	3	3.26354e-05	0.00115019	ncbi_395775(ncbi_395775);ncbi_395913(ncbi_395913);ncbi_396007(ncbi_396007)
Cellular compont	GO:0048770	pigment granule	3	3.26354e-05	0.00115019	ncbi_395775(ncbi_395775);ncbi_395913(ncbi_395913);ncbi_396007(ncbi_396007)
Cellular compont	GO:0044433	cytoplasmic vesicle part	4	3.92109e-05	0.00115019	ncbi_395775(ncbi_395775);ncbi_395913(ncbi_395913);ncbi_396007(ncbi_396007);ncbi_396083(ncbi_396083)
Cellular compont	GO:0033162	melanosome membrane	2	0.000117711	0.00207171	ncbi_395775(ncbi_395775);ncbi_395913(ncbi_395913)
Cellular compont	GO:0045009	chitosome	2	0.000117711	0.00207171	ncbi_395775(ncbi_395775);ncbi_395913(ncbi_395913)
Cellular compont	GO:0030659	cytoplasmic vesicle membrane	3	0.000571598	0.00732738	ncbi_395775(ncbi_395775);ncbi_395913(ncbi_395913);ncbi_396083(ncbi_396083)
Cellular compont	GO:0016023	cytoplasmic, membrane-bounded vesicle	4	0.000652509	0.00732738	ncbi_395775(ncbi_395775);ncbi_395913(ncbi_395913);ncbi_396007(ncbi_396007);ncbi_396083(ncbi_396083)
Cellular compont	GO:0012506	vesicle membrane	3	0.000666125	0.00732738	ncbi_395775(ncbi_395775);ncbi_395913(ncbi_395913);ncbi_396083(ncbi_396083)
Cellular compont	GO:0031410	cytoplasmic vesicle	4	0.0010603	0.0103673	ncbi_395775(ncbi_395775);ncbi_395913(ncbi_395913);ncbi_396007(ncbi_396007);ncbi_396083(ncbi_396083)
Cellular compont	GO:0031988	membrane-bounded vesicle	4	0.00134263	0.0118151	ncbi_395775(ncbi_395775);ncbi_395913(ncbi_395913);ncbi_396007(ncbi_396007);ncbi_396083(ncbi_396083)
Cellular compont	GO:0031982	vesicle	4	0.00230869	0.0184696	ncbi_395775(ncbi_395775);ncbi_395913(ncbi_395913);ncbi_396007(ncbi_396007);ncbi_396083(ncbi_396083)
Cellular compont	GO:0031045	dense core granule	1	0.00467946	0.0274528	ncbi_396083(ncbi_396083)
Cellular compont	GO:0034493	melanosome lumen	1	0.00467946	0.0274528	ncbi_396007(ncbi_396007)
Cellular compont	GO:0042583	chromaffin granule	1	0.00467946	0.0274528	ncbi_396083(ncbi_396083)
Cellular compont	GO:0042584	chromaffin granule membrane	1	0.00467946	0.0274528	ncbi_396083(ncbi_396083)
Cellular compont	GO:0030672	synaptic vesicle membrane	1	0.0185998	0.0861465	ncbi_396083(ncbi_396083)
Cellular compont	GO:0031983	vesicle lumen	1	0.0185998	0.0861465	ncbi_396007(ncbi_396007)
Cellular compont	GO:0060205	cytoplasmic membrane-bounded vesicle lumen	1	0.0185998	0.0861465	ncbi_396007(ncbi_396007)
Cellular compont	GO:0099501	exocytic vesicle membrane	1	0.0185998	0.0861465	ncbi_396083(ncbi_396083)
Cellular compont	GO:0030667	secretory granule membrane	1	0.0323447	0.13554	ncbi_396083(ncbi_396083)
Cellular compont	GO:0032982	myosin filament	1	0.0323447	0.13554	ncbi_427788(ncbi_427788)
Cellular compont	GO:0016021	integral component of membrane	5	0.0428231	0.171292	ncbi_395775(ncbi_395775);ncbi_395913(ncbi_395913);ncbi_396007(ncbi_396007);ncbi_396083(ncbi_396083);ncbi_414845(ncbi_414845)
Molecular function	GO:0016860	intramolecular oxidoreductase activity	2	0.00053755	0.0392411	ncbi_395775(ncbi_395775);ncbi_395863(ncbi_395863)
Molecular function	GO:0016853	isomerase activity	2	0.00354263	0.0852357	ncbi_395775(ncbi_395775);ncbi_395863(ncbi_395863)
Molecular function	GO:0004667	prostaglandin-D synthase activity	1	0.00468019	0.0852357	ncbi_395863(ncbi_395863)
Molecular function	GO:0005516	calmodulin binding	2	0.00468295	0.0852357	ncbi_396522(ncbi_396522);ncbi_427788(ncbi_427788)
Molecular function	GO:0005543	phospholipid binding	2	0.00844082	0.0852357	MSTRG.18673(arhgap32);ncbi_396083(ncbi_396083)
Molecular function	GO:0005509	calcium ion binding	3	0.0086159	0.0852357	ncbi_395863(ncbi_395863);ncbi_396083(ncbi_396083);ncbi_414845(ncbi_414845)
Molecular function	GO:0004167	dopachrome isomerase activity	1	0.00934089	0.0852357	ncbi_395775(ncbi_395775)
Molecular function	GO:0016863	intramolecular oxidoreductase activity, transposing C=C bonds	1	0.00934089	0.0852357	ncbi_395775(ncbi_395775)
Molecular function	GO:0043167	ion binding	7	0.0219785	0.133619	MSTRG.18673(arhgap32);ncbi_395775(ncbi_395775);ncbi_395863(ncbi_395863);ncbi_395913(ncbi_395913);ncbi_396083(ncbi_396083);ncbi_414845(ncbi_414845);ncbi_427788(ncbi_427788)
Molecular function	GO:0001786	phosphatidylserine binding	1	0.0232068	0.133619	ncbi_396083(ncbi_396083)
Molecular function	GO:0019905	syntaxin binding	1	0.0232068	0.133619	ncbi_396083(ncbi_396083)
Molecular function	GO:0030276	clathrin binding	1	0.0232068	0.133619	ncbi_396083(ncbi_396083)
Molecular function	GO:0008092	cytoskeletal protein binding	3	0.0237952	0.133619	ncbi_396522(ncbi_396522);ncbi_414845(ncbi_414845);ncbi_427788(ncbi_427788)
Molecular function	GO:0000149	SNARE binding	1	0.0277903	0.135246	ncbi_396083(ncbi_396083)
Molecular function	GO:0004364	glutathione transferase activity	1	0.0277903	0.135246	ncbi_395863(ncbi_395863)
Molecular function	GO:0005544	calcium-dependent phospholipid binding	1	0.0323547	0.147618	ncbi_396083(ncbi_396083)
Molecular function	GO:0016765	transferase activity, transferring alkyl or aryl (other than methyl) groups	1	0.0369	0.151206	ncbi_395863(ncbi_395863)
Molecular function	GO:0003779	actin binding	2	0.03778	0.151206	ncbi_396522(ncbi_396522);ncbi_427788(ncbi_427788)
Molecular function	GO:0008289	lipid binding	2	0.0398569	0.151206	MSTRG.18673(arhgap32);ncbi_396083(ncbi_396083)
Molecular function	GO:0072341	modified amino acid binding	1	0.0414263	0.151206	ncbi_396083(ncbi_396083)
Molecular function	GO:0046872	metal ion binding	5	0.0458493	0.152416	ncbi_395775(ncbi_395775);ncbi_395863(ncbi_395863);ncbi_395913(ncbi_395913);ncbi_396083(ncbi_396083);ncbi_414845(ncbi_414845)
Molecular function	GO:0016597	amino acid binding	1	0.0459337	0.152416	ncbi_396083(ncbi_396083)
W3-Y3
Biological process	GO:0043473	pigmentation	3	1.25448e-05	0.00280599	ncbi_395775(ncbi_395775);ncbi_395913(ncbi_395913);ncbi_396007(ncbi_396007)
Biological process	GO:0032438	melanosome organization	2	1.70577e-05	0.00280599	ncbi_395913(ncbi_395913);ncbi_396007(ncbi_396007)
Biological process	GO:0048753	pigment granule organization	2	5.10568e-05	0.0055865	ncbi_395913(ncbi_395913);ncbi_396007(ncbi_396007)
Biological process	GO:0033059	cellular pigmentation	2	0.000101881	0.0055865	ncbi_395913(ncbi_395913);ncbi_396007(ncbi_396007)
Biological process	GO:0042438	melanin biosynthetic process	2	0.000101881	0.0055865	ncbi_395775(ncbi_395775);ncbi_395913(ncbi_395913)
Biological process	GO:0044550	secondary metabolite biosynthetic process	2	0.000101881	0.0055865	ncbi_395775(ncbi_395775);ncbi_395913(ncbi_395913)
Biological process	GO:0006582	melanin metabolic process	2	0.000169416	0.00796256	ncbi_395775(ncbi_395775);ncbi_395913(ncbi_395913)
Cellular compont	GO:0033162	melanosome membrane	3	1.3728e-06	6.75183e-05	ncbi_373971(ncbi_373971);ncbi_395775(ncbi_395775);ncbi_395913(ncbi_395913)
Cellular compont	GO:0045009	chitosome	3	1.3728e-06	6.75183e-05	ncbi_373971(ncbi_373971);ncbi_395775(ncbi_395775);ncbi_395913(ncbi_395913)
Cellular compont	GO:0042470	melanosome	4	2.72801e-06	6.75183e-05	ncbi_373971(ncbi_373971);ncbi_395775(ncbi_395775);ncbi_395913(ncbi_395913);ncbi_396007(ncbi_396007)
Cellular compont	GO:0048770	pigment granule	4	2.72801e-06	6.75183e-05	ncbi_373971(ncbi_373971);ncbi_395775(ncbi_395775);ncbi_395913(ncbi_395913);ncbi_396007(ncbi_396007)
Cellular compont	GO:0044433	cytoplasmic vesicle part	4	0.000308321	0.00610476	ncbi_373971(ncbi_373971);ncbi_395775(ncbi_395775);ncbi_395913(ncbi_395913);ncbi_396007(ncbi_396007)
Cellular compont	GO:0030659	cytoplasmic vesicle membrane	3	0.00247737	0.0406596	ncbi_373971(ncbi_373971);ncbi_395775(ncbi_395775);ncbi_395913(ncbi_395913)
Cellular compont	GO:0012506	vesicle membrane	3	0.00287492	0.0406596	ncbi_373971(ncbi_373971);ncbi_395775(ncbi_395775);ncbi_395913(ncbi_395913)
Cellular compont	GO:0016023	cytoplasmic, membrane-bounded vesicle	4	0.00459044	0.0568067	ncbi_373971(ncbi_373971);ncbi_395775(ncbi_395775);ncbi_395913(ncbi_395913);ncbi_396007(ncbi_396007)
Cellular compont	GO:0031410	cytoplasmic vesicle	4	0.00724186	0.0741226	ncbi_373971(ncbi_373971);ncbi_395775(ncbi_395775);ncbi_395913(ncbi_395913);ncbi_396007(ncbi_396007)
Cellular compont	GO:0034493	melanosome lumen	1	0.00748713	0.0741226	ncbi_396007(ncbi_396007)
Cellular compont	GO:0031988	membrane-bounded vesicle	4	0.00902525	0.0812273	ncbi_373971(ncbi_373971);ncbi_395775(ncbi_395775);ncbi_395913(ncbi_395913);ncbi_396007(ncbi_396007)
Cellular compont	GO:0031982	vesicle	4	0.0148962	0.122893	ncbi_373971(ncbi_373971);ncbi_395775(ncbi_395775);ncbi_395913(ncbi_395913);ncbi_396007(ncbi_396007)
Cellular compont	GO:0031983	vesicle lumen	1	0.0296344	0.183363	ncbi_396007(ncbi_396007)
Cellular compont	GO:0032589	neuron projection membrane	1	0.0296344	0.183363	ncbi_374214(ncbi_374214)
Cellular compont	GO:0032590	dendrite membrane	1	0.0296344	0.183363	ncbi_374214(ncbi_374214)
Cellular compont	GO:0060205	cytoplasmic membrane-bounded vesicle lumen	1	0.0296344	0.183363	ncbi_396007(ncbi_396007)
Cellular compont	GO:0016021	integral component of membrane	7	0.0373136	0.202128	ncbi_373971(ncbi_373971);ncbi_374214(ncbi_374214);ncbi_395775(ncbi_395775);ncbi_395913(ncbi_395913);ncbi_396007(ncbi_396007);ncbi_396502(ncbi_396502);ncbi_414845(ncbi_414845)
Cellular compont	GO:0005922	connexon complex	1	0.044141	0.202128	ncbi_396502(ncbi_396502)
Cellular compont	GO:0034707	chloride channel complex	1	0.044141	0.202128	ncbi_374214(ncbi_374214)
Cellular compont	GO:1902710	GABA receptor complex	1	0.044141	0.202128	ncbi_374214(ncbi_374214)
Cellular compont	GO:1902711	GABA-A receptor complex	1	0.044141	0.202128	ncbi_374214(ncbi_374214)
Cellular compont	GO:0005911	cell-cell junction	2	0.0449172	0.202128	ncbi_396502(ncbi_396502);ncbi_414845(ncbi_414845)
Molecular function	GO:0004364	glutathione transferase activity	3	7.58246e-06	0.000887148	ncbi_395863(ncbi_395863);ncbi_414895(ncbi_414895);ncbi_414896(ncbi_414896)
Molecular function	GO:0016765	transferase activity, transferring alkyl or aryl (other than methyl) groups	3	2.10323e-05	0.00123039	ncbi_395863(ncbi_395863);ncbi_414895(ncbi_414895);ncbi_414896(ncbi_414896)
Molecular function	GO:0016860	intramolecular oxidoreductase activity	2	0.00154834	0.0603854	ncbi_395775(ncbi_395775);ncbi_395863(ncbi_395863)
Molecular function	GO:0004497	monooxygenase activity	2	0.00640041	0.11408	ncbi_373971(ncbi_373971);ncbi_395913(ncbi_395913)
Molecular function	GO:0004503	monophenol monooxygenase activity	1	0.00780031	0.11408	ncbi_373971(ncbi_373971)
Molecular function	GO:0004667	prostaglandin-D synthase activity	1	0.00780031	0.11408	ncbi_395863(ncbi_395863)
Molecular function	GO:0016716	oxidoreductase activity, acting on paired donors, with incorporation or reduction of molecular oxygen, another compound as one donor, and incorporation of one atom of oxygen	1	0.00780031	0.11408	ncbi_373971(ncbi_373971)
Molecular function	GO:0047730	carnosine synthase activity	1	0.00780031	0.11408	ncbi_100359387(ncbi_100359387)
Molecular function	GO:0016853	isomerase activity	2	0.00995285	0.128127	ncbi_395775(ncbi_395775);ncbi_395863(ncbi_395863)
Molecular function	GO:0005200	structural constituent of cytoskeleton	2	0.0109511	0.128127	ncbi_396480(ncbi_396480);ncbi_431043(ncbi_431043)
Molecular function	GO:0004167	dopachrome isomerase activity	1	0.0155438	0.129902	ncbi_395775(ncbi_395775)
Molecular function	GO:0010181	FMN binding	1	0.0155438	0.129902	ncbi_100359387(ncbi_100359387)
Molecular function	GO:0016863	intramolecular oxidoreductase activity, transposing C=C bonds	1	0.0155438	0.129902	ncbi_395775(ncbi_395775)
Molecular function	GO:0016881	acid-amino acid ligase activity	1	0.0155438	0.129902	ncbi_100359387(ncbi_100359387)
Molecular function	GO:0005080	protein kinase C binding	1	0.0232309	0.181201	ncbi_417799(ncbi_417799)
Molecular function	GO:0005237	inhibitory extracellular ligand-gated ion channel activity	1	0.0308619	0.192036	ncbi_374214(ncbi_374214)
Molecular function	GO:0008503	benzodiazepine receptor activity	1	0.0308619	0.192036	ncbi_374214(ncbi_374214)
Molecular function	GO:0005509	calcium ion binding	3	0.0373616	0.192036	ncbi_395863(ncbi_395863);ncbi_414845(ncbi_414845);ncbi_417799(ncbi_417799)
Molecular function	GO:0016491	oxidoreductase activity	3	0.0373616	0.192036	ncbi_373971(ncbi_373971);ncbi_395775(ncbi_395775);ncbi_395913(ncbi_395913)
Molecular function	GO:0022851	GABA-gated chloride ion channel activity	1	0.0384372	0.192036	ncbi_374214(ncbi_374214)
Molecular function	GO:0042803	protein homodimerization activity	3	0.0445488	0.192036	ncbi_373971(ncbi_373971);ncbi_395863(ncbi_395863);ncbi_414845(ncbi_414845)
Molecular function	GO:0004890	GABA-A receptor activity	1	0.0459573	0.192036	ncbi_374214(ncbi_374214)
Molecular function	GO:0005254	chloride channel activity	1	0.0459573	0.192036	ncbi_374214(ncbi_374214)
Molecular function	GO:0005507	copper ion binding	1	0.0459573	0.192036	ncbi_373971(ncbi_373971)
Molecular function	GO:0015108	chloride transmembrane transporter activity	1	0.0459573	0.192036	ncbi_374214(ncbi_374214)
Molecular function	GO:0016917	GABA receptor activity	1	0.0459573	0.192036	ncbi_374214(ncbi_374214)
Molecular function	GO:0099529	neurotransmitter receptor activity involved in regulation of postsynaptic membrane potential	1	0.0459573	0.192036	ncbi_374214(ncbi_374214)
Molecular function	GO:1904315	transmitter-gated ion channel activity involved in regulation of postsynaptic membrane potential	1	0.0459573	0.192036	ncbi_374214(ncbi_374214)
W4-Y4
Biological process	GO:0043473	pigmentation	4	4.64424e-07	0.000101215	ncbi_373971(ncbi_373971);ncbi_395775(ncbi_395775);ncbi_395913(ncbi_395913);ncbi_396007(ncbi_396007)
Biological process	GO:0042440	pigment metabolic process	4	6.68475e-07	0.000101215	ncbi_373971(ncbi_373971);ncbi_395775(ncbi_395775);ncbi_395913(ncbi_395913);ncbi_396287(ncbi_396287)
Biological process	GO:0042438	melanin biosynthetic process	3	7.89198e-07	0.000101215	ncbi_373971(ncbi_373971);ncbi_395775(ncbi_395775);ncbi_395913(ncbi_395913)
Biological process	GO:0044550	secondary metabolite biosynthetic process	3	7.89198e-07	0.000101215	ncbi_373971(ncbi_373971);ncbi_395775(ncbi_395775);ncbi_395913(ncbi_395913)
Biological process	GO:0006582	melanin metabolic process	3	1.96578e-06	0.000201689	ncbi_373971(ncbi_373971);ncbi_395775(ncbi_395775);ncbi_395913(ncbi_395913)
Biological process	GO:0019748	secondary metabolic process	3	3.91719e-06	0.00033492	ncbi_373971(ncbi_373971);ncbi_395775(ncbi_395775);ncbi_395913(ncbi_395913)
Biological process	GO:0046189	phenol-containing compound biosynthetic process	3	1.08881e-05	0.000797939	ncbi_373971(ncbi_373971);ncbi_395775(ncbi_395775);ncbi_395913(ncbi_395913)
Biological process	GO:0046148	pigment biosynthetic process	3	3.17301e-05	0.00203469	ncbi_373971(ncbi_373971);ncbi_395775(ncbi_395775);ncbi_395913(ncbi_395913)
Biological process	GO:0032438	melanosome organization	2	3.69583e-05	0.00210662	ncbi_395913(ncbi_395913);ncbi_396007(ncbi_396007)
Biological process	GO:0018958	phenol-containing compound metabolic process	3	5.45971e-05	0.00280083	ncbi_373971(ncbi_373971);ncbi_395775(ncbi_395775);ncbi_395913(ncbi_395913)
Biological process	GO:0048753	pigment granule organization	2	0.000110479	0.00515234	ncbi_395913(ncbi_395913);ncbi_396007(ncbi_396007)
Biological process	GO:0033059	cellular pigmentation	2	0.000220169	0.00941221	ncbi_395913(ncbi_395913);ncbi_396007(ncbi_396007)
Biological process	GO:1901615	organic hydroxy compound metabolic process	4	0.000385922	0.0152291	ncbi_373971(ncbi_373971);ncbi_395775(ncbi_395775);ncbi_395913(ncbi_395913);ncbi_396277(ncbi_396277)
Biological process	GO:1901617	organic hydroxy compound biosynthetic process	3	0.000728159	0.0260729	ncbi_373971(ncbi_373971);ncbi_395775(ncbi_395775);ncbi_395913(ncbi_395913)
Biological process	GO:0048066	developmental pigmentation	2	0.000762364	0.0260729	ncbi_395775(ncbi_395775);ncbi_395913(ncbi_395913)
Biological process	GO:0055114	oxidation-reduction process	4	0.0031078	0.0996437	ncbi_373971(ncbi_373971);ncbi_395775(ncbi_395775);ncbi_395913(ncbi_395913);ncbi_396287(ncbi_396287)
Biological process	GO:0002176	male germ cell proliferation	1	0.00632603	0.108175	ncbi_395863(ncbi_395863)
Biological process	GO:0006570	tyrosine metabolic process	1	0.00632603	0.108175	ncbi_395775(ncbi_395775)
Biological process	GO:0006583	melanin biosynthetic process from tyrosine	1	0.00632603	0.108175	ncbi_395775(ncbi_395775)
Biological process	GO:0006787	porphyrin-containing compound catabolic process	1	0.00632603	0.108175	ncbi_396287(ncbi_396287)
Biological process	GO:0006788	heme oxidation	1	0.00632603	0.108175	ncbi_396287(ncbi_396287)
Biological process	GO:0032571	response to vitamin K	1	0.00632603	0.108175	ncbi_396348(ncbi_396348)
Biological process	GO:0033015	tetrapyrrole catabolic process	1	0.00632603	0.108175	ncbi_396287(ncbi_396287)
Biological process	GO:0036093	germ cell proliferation	1	0.00632603	0.108175	ncbi_395863(ncbi_395863)
Biological process	GO:0042167	heme catabolic process	1	0.00632603	0.108175	ncbi_396287(ncbi_396287)
Biological process	GO:0046149	pigment catabolic process	1	0.00632603	0.108175	ncbi_396287(ncbi_396287)
Biological process	GO:0051187	cofactor catabolic process	1	0.00632603	0.108175	ncbi_396287(ncbi_396287)
Biological process	GO:0070327	thyroid hormone transport	1	0.00632603	0.108175	ncbi_396277(ncbi_396277)
Biological process	GO:2000254	regulation of male germ cell proliferation	1	0.00632603	0.108175	ncbi_395863(ncbi_395863)
Biological process	GO:2000255	negative regulation of male germ cell proliferation	1	0.00632603	0.108175	ncbi_395863(ncbi_395863)
Biological process	GO:0016050	vesicle organization	2	0.0079482	0.13153	ncbi_395913(ncbi_395913);ncbi_396007(ncbi_396007)
Biological process	GO:0001555	oocyte growth	1	0.0126151	0.165937	ncbi_396277(ncbi_396277)
Biological process	GO:0002052	positive regulation of neuroblast proliferation	1	0.0126151	0.165937	ncbi_395775(ncbi_395775)
Biological process	GO:0009072	aromatic amino acid family metabolic process	1	0.0126151	0.165937	ncbi_395775(ncbi_395775)
Biological process	GO:0021847	ventricular zone neuroblast division	1	0.0126151	0.165937	ncbi_395775(ncbi_395775)
Biological process	GO:0021869	forebrain ventricular zone progenitor cell division	1	0.0126151	0.165937	ncbi_395775(ncbi_395775)
Biological process	GO:0021873	forebrain neuroblast division	1	0.0126151	0.165937	ncbi_395775(ncbi_395775)
Biological process	GO:0072337	modified amino acid transport	1	0.0126151	0.165937	ncbi_396277(ncbi_396277)
Biological process	GO:1904706	negative regulation of vascular smooth muscle cell proliferation	1	0.0126151	0.165937	ncbi_396522(ncbi_396522)
Biological process	GO:0022412	cellular process involved in reproduction in multicellular organism	2	0.0136247	0.174737	ncbi_395863(ncbi_395863);ncbi_396277(ncbi_396277)
Biological process	GO:0048588	developmental cell growth	2	0.0184933	0.189784	ncbi_396277(ncbi_396277);ncbi_396331(ncbi_396331)
Biological process	GO:0044711	single-organism biosynthetic process	4	0.0185853	0.189784	ncbi_373971(ncbi_373971);ncbi_395775(ncbi_395775);ncbi_395863(ncbi_395863);ncbi_395913(ncbi_395913)
Biological process	GO:0048869	cellular developmental process	7	0.0186754	0.189784	ncbi_395775(ncbi_395775);ncbi_395913(ncbi_395913);ncbi_396277(ncbi_396277);ncbi_396331(ncbi_396331);ncbi_396348(ncbi_396348);ncbi_414845(ncbi_414845);ncbi_431043(ncbi_431043)
Biological process	GO:0048856	anatomical structure development	8	0.018745	0.189784	ncbi_373971(ncbi_373971);ncbi_395775(ncbi_395775);ncbi_395913(ncbi_395913);ncbi_396277(ncbi_396277);ncbi_396331(ncbi_396331);ncbi_396348(ncbi_396348);ncbi_414845(ncbi_414845);ncbi_431043(ncbi_431043)
Biological process	GO:0006778	porphyrin-containing compound metabolic process	1	0.0188674	0.189784	ncbi_396287(ncbi_396287)
Biological process	GO:0010693	negative regulation of alkaline phosphatase activity	1	0.0188674	0.189784	ncbi_396331(ncbi_396331)
Biological process	GO:0036445	neuronal stem cell division	1	0.0188674	0.189784	ncbi_395775(ncbi_395775)
Biological process	GO:0042168	heme metabolic process	1	0.0188674	0.189784	ncbi_396287(ncbi_396287)
Biological process	GO:0048662	negative regulation of smooth muscle cell proliferation	1	0.0188674	0.189784	ncbi_396522(ncbi_396522)
Biological process	GO:0055057	neuroblast division	1	0.0188674	0.189784	ncbi_395775(ncbi_395775)
Biological process	GO:1902692	regulation of neuroblast proliferation	1	0.0188674	0.189784	ncbi_395775(ncbi_395775)
Biological process	GO:0033273	response to vitamin	1	0.0250832	0.209065	ncbi_396348(ncbi_396348)
Biological process	GO:0043931	ossification involved in bone maturation	1	0.0250832	0.209065	ncbi_396331(ncbi_396331)
Biological process	GO:0048799	organ maturation	1	0.0250832	0.209065	ncbi_396331(ncbi_396331)
Biological process	GO:0070977	bone maturation	1	0.0250832	0.209065	ncbi_396331(ncbi_396331)
Biological process	GO:1904705	regulation of vascular smooth muscle cell proliferation	1	0.0250832	0.209065	ncbi_396522(ncbi_396522)
Biological process	GO:1990874	vascular smooth muscle cell proliferation	1	0.0250832	0.209065	ncbi_396522(ncbi_396522)
Biological process	GO:0008283	cell proliferation	4	0.0269132	0.209065	ncbi_373971(ncbi_373971);ncbi_395775(ncbi_395775);ncbi_395863(ncbi_395863);ncbi_396522(ncbi_396522)
Biological process	GO:0060348	bone development	2	0.0275846	0.209065	ncbi_396331(ncbi_396331);ncbi_396348(ncbi_396348)
Biological process	GO:0007276	gamete generation	2	0.0300925	0.209065	ncbi_395863(ncbi_395863);ncbi_396277(ncbi_396277)
Biological process	GO:0001516	prostaglandin biosynthetic process	1	0.0312626	0.209065	ncbi_395863(ncbi_395863)
Biological process	GO:0006692	prostanoid metabolic process	1	0.0312626	0.209065	ncbi_395863(ncbi_395863)
Biological process	GO:0006693	prostaglandin metabolic process	1	0.0312626	0.209065	ncbi_395863(ncbi_395863)
Biological process	GO:0010692	regulation of alkaline phosphatase activity	1	0.0312626	0.209065	ncbi_396331(ncbi_396331)
Biological process	GO:0017145	stem cell division	1	0.0312626	0.209065	ncbi_395775(ncbi_395775)
Biological process	GO:0021846	cell proliferation in forebrain	1	0.0312626	0.209065	ncbi_395775(ncbi_395775)
Biological process	GO:0030318	melanocyte differentiation	1	0.0312626	0.209065	ncbi_395913(ncbi_395913)
Biological process	GO:0033013	tetrapyrrole metabolic process	1	0.0312626	0.209065	ncbi_396287(ncbi_396287)
Biological process	GO:0046456	icosanoid biosynthetic process	1	0.0312626	0.209065	ncbi_395863(ncbi_395863)
Biological process	GO:0046457	prostanoid biosynthetic process	1	0.0312626	0.209065	ncbi_395863(ncbi_395863)
Biological process	GO:0048103	somatic stem cell division	1	0.0312626	0.209065	ncbi_395775(ncbi_395775)
Biological process	GO:0048843	negative regulation of axon extension involved in axon guidance	1	0.0312626	0.209065	ncbi_396331(ncbi_396331)
Biological process	GO:0050931	pigment cell differentiation	1	0.0312626	0.209065	ncbi_395913(ncbi_395913)
Biological process	GO:1901570	fatty acid derivative biosynthetic process	1	0.0312626	0.209065	ncbi_395863(ncbi_395863)
Biological process	GO:1902668	negative regulation of axon guidance	1	0.0312626	0.209065	ncbi_396331(ncbi_396331)
Biological process	GO:2000179	positive regulation of neural precursor cell proliferation	1	0.0312626	0.209065	ncbi_395775(ncbi_395775)
Biological process	GO:0007411	axon guidance	2	0.0313802	0.209065	ncbi_396331(ncbi_396331);ncbi_431043(ncbi_431043)
Biological process	GO:0097485	neuron projection guidance	2	0.0326899	0.213213	ncbi_396331(ncbi_396331);ncbi_431043(ncbi_431043)
Biological process	GO:0006144	purine nucleobase metabolic process	1	0.0374058	0.213213	ncbi_396277(ncbi_396277)
Biological process	GO:0006636	unsaturated fatty acid biosynthetic process	1	0.0374058	0.213213	ncbi_395863(ncbi_395863)
Biological process	GO:0007584	response to nutrient	1	0.0374058	0.213213	ncbi_396348(ncbi_396348)
Biological process	GO:0009994	oocyte differentiation	1	0.0374058	0.213213	ncbi_396277(ncbi_396277)
Biological process	GO:0021872	forebrain generation of neurons	1	0.0374058	0.213213	ncbi_395775(ncbi_395775)
Biological process	GO:0048521	negative regulation of behavior	1	0.0374058	0.213213	ncbi_396331(ncbi_396331)
Biological process	GO:0048538	thymus development	1	0.0374058	0.213213	ncbi_373971(ncbi_373971)
Biological process	GO:0048599	oocyte development	1	0.0374058	0.213213	ncbi_396277(ncbi_396277)
Biological process	GO:0048841	regulation of axon extension involved in axon guidance	1	0.0374058	0.213213	ncbi_396331(ncbi_396331)
Biological process	GO:0050922	negative regulation of chemotaxis	1	0.0374058	0.213213	ncbi_396331(ncbi_396331)
Biological process	GO:0071526	semaphorin-plexin signaling pathway	1	0.0374058	0.213213	ncbi_396331(ncbi_396331)
Biological process	GO:1900076	regulation of cellular response to insulin stimulus	1	0.0374058	0.213213	ncbi_396348(ncbi_396348)
Biological process	GO:0009605	response to external stimulus	4	0.0420059	0.220932	ncbi_396277(ncbi_396277);ncbi_396331(ncbi_396331);ncbi_396348(ncbi_396348);ncbi_431043(ncbi_431043)
Biological process	GO:0001503	ossification	2	0.0424518	0.220932	ncbi_396331(ncbi_396331);ncbi_396348(ncbi_396348)
Biological process	GO:0019953	sexual reproduction	2	0.0424518	0.220932	ncbi_395863(ncbi_395863);ncbi_396277(ncbi_396277)
Biological process	GO:0006690	icosanoid metabolic process	1	0.043513	0.220932	ncbi_395863(ncbi_395863)
Biological process	GO:0030517	negative regulation of axon extension	1	0.043513	0.220932	ncbi_396331(ncbi_396331)
Biological process	GO:0034308	primary alcohol metabolic process	1	0.043513	0.220932	ncbi_396277(ncbi_396277)
Biological process	GO:0042572	retinol metabolic process	1	0.043513	0.220932	ncbi_396277(ncbi_396277)
Biological process	GO:0048846	axon extension involved in axon guidance	1	0.043513	0.220932	ncbi_396331(ncbi_396331)
Biological process	GO:1901568	fatty acid derivative metabolic process	1	0.043513	0.220932	ncbi_395863(ncbi_395863)
Biological process	GO:1902284	neuron projection extension involved in neuron projection guidance	1	0.043513	0.220932	ncbi_396331(ncbi_396331)
Biological process	GO:1902667	regulation of axon guidance	1	0.043513	0.220932	ncbi_396331(ncbi_396331)
Biological process	GO:0044703	multi-organism reproductive process	2	0.0439279	0.220932	ncbi_395863(ncbi_395863);ncbi_396277(ncbi_396277)
Biological process	GO:0048609	multicellular organismal reproductive process	2	0.0454236	0.226236	ncbi_395863(ncbi_395863);ncbi_396277(ncbi_396277)
Biological process	GO:0032504	multicellular organism reproduction	2	0.0469387	0.229161	ncbi_395863(ncbi_395863);ncbi_396277(ncbi_396277)
Biological process	GO:0044767	single-organism developmental process	8	0.0490185	0.229161	ncbi_373971(ncbi_373971);ncbi_395775(ncbi_395775);ncbi_395913(ncbi_395913);ncbi_396277(ncbi_396277);ncbi_396331(ncbi_396331);ncbi_396348(ncbi_396348);ncbi_414845(ncbi_414845);ncbi_431043(ncbi_431043)
Biological process	GO:0030154	cell differentiation	6	0.0493372	0.229161	ncbi_395775(ncbi_395775);ncbi_395913(ncbi_395913);ncbi_396277(ncbi_396277);ncbi_396331(ncbi_396331);ncbi_396348(ncbi_396348);ncbi_431043(ncbi_431043)
Biological process	GO:0006749	glutathione metabolic process	1	0.0495845	0.229161	ncbi_395863(ncbi_395863)
Biological process	GO:0007405	neuroblast proliferation	1	0.0495845	0.229161	ncbi_395775(ncbi_395775)
Biological process	GO:0033559	unsaturated fatty acid metabolic process	1	0.0495845	0.229161	ncbi_395863(ncbi_395863)
Biological process	GO:0048660	regulation of smooth muscle cell proliferation	1	0.0495845	0.229161	ncbi_396522(ncbi_396522)
Biological process	GO:2000648	positive regulation of stem cell proliferation	1	0.0495845	0.229161	ncbi_395775(ncbi_395775)
Cellular compont	GO:0033162	melanosome membrane	3	8.92949e-07	3.13925e-05	ncbi_373971(ncbi_373971);ncbi_395775(ncbi_395775);ncbi_395913(ncbi_395913)
Cellular compont	GO:0045009	chitosome	3	8.92949e-07	3.13925e-05	ncbi_373971(ncbi_373971);ncbi_395775(ncbi_395775);ncbi_395913(ncbi_395913)
Cellular compont	GO:0042470	melanosome	4	1.51289e-06	3.13925e-05	ncbi_373971(ncbi_373971);ncbi_395775(ncbi_395775);ncbi_395913(ncbi_395913);ncbi_396007(ncbi_396007)
Cellular compont	GO:0048770	pigment granule	4	1.51289e-06	3.13925e-05	ncbi_373971(ncbi_373971);ncbi_395775(ncbi_395775);ncbi_395913(ncbi_395913);ncbi_396007(ncbi_396007)
Cellular compont	GO:0044433	cytoplasmic vesicle part	4	0.000175163	0.0029077	ncbi_373971(ncbi_373971);ncbi_395775(ncbi_395775);ncbi_395913(ncbi_395913);ncbi_396007(ncbi_396007)
Cellular compont	GO:0016023	cytoplasmic, membrane-bounded vesicle	5	0.000239166	0.00330846	ncbi_373971(ncbi_373971);ncbi_395775(ncbi_395775);ncbi_395913(ncbi_395913);ncbi_396007(ncbi_396007);ncbi_396277(ncbi_396277)
Cellular compont	GO:0031410	cytoplasmic vesicle	5	0.000436067	0.00517051	ncbi_373971(ncbi_373971);ncbi_395775(ncbi_395775);ncbi_395913(ncbi_395913);ncbi_396007(ncbi_396007);ncbi_396277(ncbi_396277)
Cellular compont	GO:0031988	membrane-bounded vesicle	5	0.000583607	0.00605493	ncbi_373971(ncbi_373971);ncbi_395775(ncbi_395775);ncbi_395913(ncbi_395913);ncbi_396007(ncbi_396007);ncbi_396277(ncbi_396277)
Cellular compont	GO:0031982	vesicle	5	0.00113753	0.0104905	ncbi_373971(ncbi_373971);ncbi_395775(ncbi_395775);ncbi_395913(ncbi_395913);ncbi_396007(ncbi_396007);ncbi_396277(ncbi_396277)
Cellular compont	GO:0030659	cytoplasmic vesicle membrane	3	0.00165043	0.0136985	ncbi_373971(ncbi_373971);ncbi_395775(ncbi_395775);ncbi_395913(ncbi_395913)
Cellular compont	GO:0012506	vesicle membrane	3	0.00191796	0.0144719	ncbi_373971(ncbi_373971);ncbi_395775(ncbi_395775);ncbi_395913(ncbi_395913)
Cellular compont	GO:0034493	melanosome lumen	1	0.00655124	0.0453127	ncbi_396007(ncbi_396007)
Cellular compont	GO:0016021	integral component of membrane	7	0.0166527	0.106321	ncbi_373971(ncbi_373971);ncbi_395775(ncbi_395775);ncbi_395913(ncbi_395913);ncbi_396007(ncbi_396007);ncbi_396331(ncbi_396331);ncbi_396378(ncbi_396378);ncbi_414845(ncbi_414845)
Cellular compont	GO:0060417	yolk	1	0.0195343	0.113433	ncbi_396277(ncbi_396277)
Cellular compont	GO:0031224	intrinsic component of membrane	7	0.0245218	0.113433	ncbi_373971(ncbi_373971);ncbi_395775(ncbi_395775);ncbi_395913(ncbi_395913);ncbi_396007(ncbi_396007);ncbi_396331(ncbi_396331);ncbi_396378(ncbi_396378);ncbi_414845(ncbi_414845)
Cellular compont	GO:0030136	clathrin-coated vesicle	1	0.0259666	0.113433	ncbi_396277(ncbi_396277)
Cellular compont	GO:0031983	vesicle lumen	1	0.0259666	0.113433	ncbi_396007(ncbi_396007)
Cellular compont	GO:0033017	sarcoplasmic reticulum membrane	1	0.0259666	0.113433	ncbi_396378(ncbi_396378)
Cellular compont	GO:0060205	cytoplasmic membrane-bounded vesicle lumen	1	0.0259666	0.113433	ncbi_396007(ncbi_396007)
Cellular compont	GO:0016529	sarcoplasmic reticulum	1	0.0450292	0.186871	ncbi_396378(ncbi_396378)
Molecular function	GO:0016860	intramolecular oxidoreductase activity	2	0.000979358	0.0509941	ncbi_395775(ncbi_395775);ncbi_395863(ncbi_395863)
Molecular function	GO:0016491	oxidoreductase activity	4	0.00228979	0.0509941	ncbi_373971(ncbi_373971);ncbi_395775(ncbi_395775);ncbi_395913(ncbi_395913);ncbi_396287(ncbi_396287)
Molecular function	GO:0004497	monooxygenase activity	2	0.00408218	0.0509941	ncbi_373971(ncbi_373971);ncbi_395913(ncbi_395913)
Molecular function	GO:0004392	heme oxygenase (decyclizing) activity	1	0.00624025	0.0509941	ncbi_396287(ncbi_396287)
Molecular function	GO:0004503	monophenol monooxygenase activity	1	0.00624025	0.0509941	ncbi_373971(ncbi_373971)
Molecular function	GO:0004667	prostaglandin-D synthase activity	1	0.00624025	0.0509941	ncbi_395863(ncbi_395863)
Molecular function	GO:0008147	structural constituent of bone	1	0.00624025	0.0509941	ncbi_396348(ncbi_396348)
Molecular function	GO:0016716	oxidoreductase activity, acting on paired donors, with incorporation or reduction of molecular oxygen, another compound as one donor, and incorporation of one atom of oxygen	1	0.00624025	0.0509941	ncbi_373971(ncbi_373971)
Molecular function	GO:0046848	hydroxyapatite binding	1	0.00624025	0.0509941	ncbi_396348(ncbi_396348)
Molecular function	GO:0016853	isomerase activity	2	0.00637426	0.0509941	ncbi_395775(ncbi_395775);ncbi_395863(ncbi_395863)
Molecular function	GO:0016705	oxidoreductase activity, acting on paired donors, with incorporation or reduction of molecular oxygen	2	0.012334	0.0645077	ncbi_373971(ncbi_373971);ncbi_396287(ncbi_396287)
Molecular function	GO:0004167	dopachrome isomerase activity	1	0.0124448	0.0645077	ncbi_395775(ncbi_395775)
Molecular function	GO:0005246	calcium channel regulator activity	1	0.0124448	0.0645077	ncbi_396378(ncbi_396378)
Molecular function	GO:0016863	intramolecular oxidoreductase activity, transposing C=C bonds	1	0.0124448	0.0645077	ncbi_395775(ncbi_395775)
Molecular function	GO:0042030	ATPase inhibitor activity	1	0.0124448	0.0645077	ncbi_396378(ncbi_396378)
Molecular function	GO:0046872	metal ion binding	7	0.0129015	0.0645077	ncbi_373971(ncbi_373971);ncbi_395775(ncbi_395775);ncbi_395863(ncbi_395863);ncbi_395913(ncbi_395913);ncbi_396287(ncbi_396287);ncbi_396348(ncbi_396348);ncbi_414845(ncbi_414845)
Molecular function	GO:0043169	cation binding	7	0.015574	0.0732896	ncbi_373971(ncbi_373971);ncbi_395775(ncbi_395775);ncbi_395863(ncbi_395863);ncbi_395913(ncbi_395913);ncbi_396287(ncbi_396287);ncbi_396348(ncbi_396348);ncbi_414845(ncbi_414845)
Molecular function	GO:0046983	protein dimerization activity	4	0.0179653	0.0783739	ncbi_373971(ncbi_373971);ncbi_395863(ncbi_395863);ncbi_396277(ncbi_396277);ncbi_414845(ncbi_414845)
Molecular function	GO:0070324	thyroid hormone binding	1	0.0186138	0.0783739	ncbi_396277(ncbi_396277)
Molecular function	GO:0005509	calcium ion binding	3	0.0201819	0.0807275	ncbi_395863(ncbi_395863);ncbi_396348(ncbi_396348);ncbi_414845(ncbi_414845)
Molecular function	GO:0042803	protein homodimerization activity	3	0.024259	0.0924154	ncbi_373971(ncbi_373971);ncbi_395863(ncbi_395863);ncbi_414845(ncbi_414845)
Molecular function	GO:0030215	semaphorin receptor binding	1	0.030846	0.10729	ncbi_396331(ncbi_396331)
Molecular function	GO:0038191	neuropilin binding	1	0.030846	0.10729	ncbi_396331(ncbi_396331)
Molecular function	GO:0004364	glutathione transferase activity	1	0.0369095	0.113568	ncbi_395863(ncbi_395863)
Molecular function	GO:0005507	copper ion binding	1	0.0369095	0.113568	ncbi_373971(ncbi_373971)
Molecular function	GO:0060590	ATPase regulator activity	1	0.0369095	0.113568	ncbi_396378(ncbi_396378)
Molecular function	GO:0016765	transferase activity, transferring alkyl or aryl (other than methyl) groups	1	0.0489323	0.144014	ncbi_395863(ncbi_395863)
