# Supplementary material for: Dynamic Transcriptome Profile Analysis of Mechanisms Related to Melanin Deposition in Chicken Muscle Development
Source: Animals (Basel). 2024 Sep 18;14(18):2702. doi: 10.3390/ani14182702 (PMC11428610; doi:10.3390/ani14182702)
Supplement: Supplementary file 1 [file animals-14-02702-s001.zip › supplementary files/TableS4.xlsx]

## Sheet: Sheet1
Table S4. KEGG enrichment analysis of the DEGs between Wenchang and Yugan black-boned chicken muscle groups at different stages of embryonic development.
Pathway ID	KEGG pathway	No. of genes	P-Value	FDR value	Associated genes
W1-Y1
ko04916	Melanogenesis	4	1.7365e-06	1.21555e-05	ncbi_373909(ncbi_373909);ncbi_373971(ncbi_373971);ncbi_395775(ncbi_395775);ncbi_395913(ncbi_395913)
ko00350	Tyrosine metabolism	3	5.77596e-06	2.02159e-05	ncbi_373971(ncbi_373971);ncbi_395775(ncbi_395775);ncbi_395913(ncbi_395913)
ko01100	Metabolic pathways	4	0.0324459	0.075707	ncbi_373971(ncbi_373971);ncbi_395775(ncbi_395775);ncbi_395913(ncbi_395913);ncbi_768660(ncbi_768660)
W2-Y2
ko00982	Drug metabolism - cytochrome P450	3	0.000218038	0.00388935	ncbi_423881(ncbi_423881);ncbi_395863(ncbi_395863);ncbi_100859645(ncbi_100859645)
ko00980	Metabolism of xenobiotics by cytochrome P450	3	0.0002881	0.00388935	ncbi_423881(ncbi_423881);ncbi_395863(ncbi_395863);ncbi_100859645(ncbi_100859645)
ko00480	Glutathione metabolism	3	0.000621921	0.00559728	ncbi_423881(ncbi_423881);ncbi_395863(ncbi_395863);ncbi_100859645(ncbi_100859645)
ko04916	Melanogenesis	3	0.0050737	0.0342475	ncbi_373909(ncbi_373909);ncbi_395775(ncbi_395775);ncbi_395913(ncbi_395913)
ko00350	Tyrosine metabolism	2	0.00723377	0.0390624	ncbi_395775(ncbi_395775);ncbi_395913(ncbi_395913)
ko00983	Drug metabolism - other enzymes	2	0.0199923	0.0899652	ncbi_423881(ncbi_423881);ncbi_100859645(ncbi_100859645)
ko03320	PPAR signaling pathway	2	0.0242072	0.0933707	ncbi_415487(ncbi_415487);ncbi_374165(ncbi_374165)
ko04512	ECM-receptor interaction	2	0.0370342	0.12499	ncbi_396548(ncbi_396548);ncbi_396106(ncbi_396106)
W3-Y3
ko00982	Drug metabolism - cytochrome P450	5	1.00182e-06	2.99587e-05	ncbi_414895(ncbi_414895);ncbi_414896(ncbi_414896);ncbi_423881(ncbi_423881);ncbi_395863(ncbi_395863);ncbi_769847(ncbi_769847)
ko00980	Metabolism of xenobiotics by cytochrome P450	5	1.61939e-06	2.99587e-05	ncbi_414895(ncbi_414895);ncbi_414896(ncbi_414896);ncbi_423881(ncbi_423881);ncbi_395863(ncbi_395863);ncbi_769847(ncbi_769847)
ko00480	Glutathione metabolism	5	6.05158e-06	7.46362e-05	ncbi_414895(ncbi_414895);ncbi_414896(ncbi_414896);ncbi_423881(ncbi_423881);ncbi_395863(ncbi_395863);ncbi_769847(ncbi_769847)
ko00983	Drug metabolism - other enzymes	4	0.000358399	0.00331519	ncbi_414895(ncbi_414895);ncbi_414896(ncbi_414896);ncbi_423881(ncbi_423881);ncbi_769847(ncbi_769847)
ko00350	Tyrosine metabolism	3	0.00104811	0.00775603	ncbi_373971(ncbi_373971);ncbi_395775(ncbi_395775);ncbi_395913(ncbi_395913)
ko04916	Melanogenesis	4	0.00224163	0.0138234	ncbi_373909(ncbi_373909);ncbi_373971(ncbi_373971);ncbi_395775(ncbi_395775);ncbi_395913(ncbi_395913)
W4-Y4
ko00350	Tyrosine metabolism	3	0.000222795	0.00461314	ncbi_373971(ncbi_373971);ncbi_395775(ncbi_395775);ncbi_395913(ncbi_395913)
ko04916	Melanogenesis	4	0.000297622	0.00461314	ncbi_373909(ncbi_373909);ncbi_373971(ncbi_373971);ncbi_395775(ncbi_395775);ncbi_395913(ncbi_395913)
ko00982	Drug metabolism - cytochrome P450	2	0.00574981	0.0534057	ncbi_423881(ncbi_423881);ncbi_395863(ncbi_395863)
ko00980	Metabolism of xenobiotics by cytochrome P450	2	0.00689106	0.0534057	ncbi_423881(ncbi_423881);ncbi_395863(ncbi_395863)
ko00480	Glutathione metabolism	2	0.0113666	0.0704727	ncbi_423881(ncbi_423881);ncbi_395863(ncbi_395863)
ko01100	Metabolic pathways	8	0.045399	0.234562	ncbi_421092(ncbi_421092);ncbi_425137(ncbi_425137);ncbi_373971(ncbi_373971);ncbi_395775(ncbi_395775);ncbi_395863(ncbi_395863);ncbi_395913(ncbi_395913);ncbi_396287(ncbi_396287);ncbi_419011(ncbi_419011)
