# Supplementary material for: Dynamic Transcriptome Profile Analysis of Mechanisms Related to Melanin Deposition in Chicken Muscle Development
Source: Animals (Basel). 2024 Sep 18;14(18):2702. doi: 10.3390/ani14182702 (PMC11428610; doi:10.3390/ani14182702)
Supplement: Supplementary file 1 [file animals-14-02702-s001.zip › supplementary files/TableS5.xlsx]

## Sheet: Sheet1
Table S5. Genes enriched in the orange module.
GeneID	Symbol	module-pvalue	W1-1	W1-2	W1-3	W2-1	W2-2	W2-3	W3-1	W3-2	W3-3	W4-1	W4-2	W4-3	Y1-1	Y1-2	Y1-3	Y2-1	Y2-2	Y2-3	Y3-1	Y3-2	Y3-3	Y4-1	Y4-2	Y4-3	Description
ncbi_396007	PMEL	3.70248e-15	0.82	0.87	0.95	0.37	1.38	0.54	0.18	0.19	0.2	0.1	0.1	0.07	149.75	250.93	219.51	85.81	248.82	251.94	117.43	224.07	438.95	231.11	110.42	182.73	premelanosome protein
ncbi_428009	OCA2	3.73329e-15	0.64	0.75	1.11	0.13	0.15	0.11	0.22	0.18	0.22	0.05	0.13	0.1	2.58	2.68	2.45	1.23	2.74	4.33	1.4	3.69	5.29	4.56	2.19	3.15	OCA2 melanosomal transmembrane protein, transcript variant X1
ncbi_428095	RAB38	1.76301e-13	0.31	0.25	0.36	0.08	0.27	0.15	0.01	0.03	0.09	0.01	0.04	0.01	2.51	2.57	1.98	0.81	2.07	2.35	1.29	2.54	3.95	1.84	0.99	1.71	RAB38, member RAS oncogene family
ncbi_373971	TYR	1.02061e-12	0	0.18	0.35	0	0.73	0	0	0.04	0.04	0	0	0	7.25	13.3	8.71	7.66	13.97	19.4	6.27	12.94	21.7	10.67	3.63	9.81	tyrosinase
ncbi_395913	TYRP1	6.573e-10	0.08	0.04	0.08	0.07	0.08	0.03	0.04	0.04	0.04	0.04	0	0.08	7.18	17.86	18.42	16.81	49.59	31.3	12.37	38.24	53.9	27.46	13.32	35.8	tyrosinase related protein 1
ncbi_769648	MLANA	5.83654e-09	0.46	0.97	0	0	0.92	0.1	0	0	0	0	0.13	0	31.87	68.16	24.27	20.26	38.36	32.76	7.56	45.99	63.17	20.63	30.63	53.6	melan-A
ncbi_424086	CDK15	6.36413e-09	0.42	0.7	0.61	0.19	1.04	0.41	0.35	0.28	0.75	0.56	0.19	0.63	1.2	1.32	0.79	1.51	1.13	1.11	0.87	1.6	2.31	1.65	1.19	1.18	cyclin dependent kinase 15, transcript variant X1
ncbi_424019	MLPH	1.54222e-08	0.5	0.77	0.29	0.26	0.84	0.08	0.04	0.03	0.07	0	0	0.02	4.39	5.54	4.94	2.59	4.3	6.45	2.08	6.72	12.04	16.62	5.91	7.13	melanophilin
MSTRG.720	MSTRG.720	5.77375e-08	0.53	0.51	1.58	0.26	0.44	0.72	0.66	0.62	0.44	0.75	0.55	0.78	3.12	6.34	4.56	2.44	3.74	5.22	2.03	2.54	5.38	2.56	2.59	2.73	-
ncbi_427494	TRPM1	6.33828e-08	0.23	0.52	0.19	0.43	0.39	0.62	0.55	0.48	0.47	0.38	0.07	0.32	1.7	1.8	1	1.41	0.75	1.51	1.26	3.97	3.94	3.61	2.13	2.73	transient receptor potential cation channel subfamily M member 1, transcript variant X1
ncbi_373909	EDNRB2	1.35927e-07	2.07	4.79	1.63	0.54	1.01	0.44	0.36	0.7	0.89	0.87	0.14	0.23	51.58	42.13	37.78	10.04	15.58	23.61	8.6	24.91	39.56	43.84	15.23	30.78	endothelin receptor B subtype 2
ncbi_428431	GPNMB	2.58681e-07	0.51	1.43	0.24	1.88	11.5	0.06	0.04	0.09	0.07	0	0.02	0	10.25	14.89	12.74	6.52	22.49	35.28	8.16	31.88	38.11	52.86	34.1	49.93	glycoprotein nmb
ncbi_396159	ST6GALNAC2	6.38543e-07	0.57	0.45	0.49	0.26	0.36	0.29	0.41	0.63	0.38	0.69	0.66	0.82	2.18	1.23	1.5	0.57	1.46	2.54	1.12	1.3	1.73	1.46	1.41	1.18	ST6 N-acetylgalactosaminide alpha-2,6-sialyltransferase 2
ncbi_768660	ATP5E	1.12499e-06	152.53	185.17	184.21	138.06	138.69	147.18	202.89	245.97	239.54	277.81	360.74	339.85	375.45	425.2	437.84	387.9	395.89	463.56	346.28	447.66	452.78	610.86	458.99	663.02	ATP synthase, H+ transporting, mitochondrial F1 complex, epsilon subunit
ncbi_768509	EDN3	1.54247e-06	4.41	4.85	3.46	2.18	2.19	2.03	1.89	2.98	3.51	1.72	3.06	1.7	14.69	12.43	14.28	10.27	7.91	6.59	7.56	12.19	12.36	8.7	4.15	8	endothelin 3, transcript variant X1
ncbi_771569	DRCC1	1.80834e-06	0.74	0.91	0.35	0.3	0.53	0.59	0.15	0.22	0.15	0.16	0.38	0.16	0.6	1.06	0.91	0.6	1.11	1.39	0.71	0.84	1.06	1.43	0.65	0.8	down-regulated in colon cancer 1
ncbi_101749520	KCNJ13	2.91062e-06	0.13	0	0.1	0	0	0.03	0	0	0.03	0.07	0	0	0.19	0.13	0.49	0.43	0.57	0.35	0.46	0.39	0.87	1.28	0.04	0.66	potassium voltage-gated channel subfamily J member 13
ncbi_107050229	LOC107050229	3.2342e-06	7.12	12.79	11.19	10.3	9.93	4.76	10.01	9.02	5.98	6.34	7.67	15.22	16.54	15.64	15.58	12.75	14.3	15.5	13.3	13.89	15.97	17.05	14.07	14.11	glucosylceramidase-like, transcript variant X1
ncbi_416916	SLC2A11L5	3.295e-06	2.31	3.66	4.96	2.54	1.94	2.25	2.25	2.68	2.25	2.75	1.91	2.35	4.61	4.66	4.09	3.33	3.31	4.15	3.77	5.6	6.01	3.91	2.84	4.11	solute carrier family 2 member 11-like 5, transcript variant X3
ncbi_420129	IFI30	4.94129e-06	14.68	13.12	9.89	9.46	10.04	11.77	13.96	8.52	9.38	12.62	12.65	11.02	12.03	15.19	10.57	15.82	14.01	16.68	14.43	19.46	20.12	18.2	11.81	17.45	IFI30, lysosomal thiol reductase
MSTRG.1483	MSTRG.1483	4.96437e-06	0.02	0	0.16	0.02	0.2	0.02	0.08	0.05	0.07	0.14	0.15	0.02	0.61	0.2	0.15	0.09	0.15	0.43	0.62	1.36	1.37	0.77	0.25	0.66	melanocortin-2 receptor accessory protein [Meleagris gallopavo]
ncbi_772279	SLC24A4	7.13857e-06	0.61	0.4	0.55	0.27	0.3	0.4	0.34	0.43	0.31	0.18	0.41	0.15	1.09	0.98	0.52	0.62	0.56	1.32	1.21	0.8	2.44	0.89	0.5	0.4	solute carrier family 24 member 4, transcript variant X1
ncbi_418044	RAC2	1.08361e-05	4.32	3.11	4.52	3.72	4	5.19	4.01	2.38	2.18	2.47	5.73	4.47	5.67	5.54	4.78	5.61	4.67	5.3	5.59	6.09	9.04	7.38	7.53	5.35	ras-related C3 botulinum toxin substrate 2 (rho family, small GTP binding protein Rac2)
ncbi_101749117	CARMIL3	1.52685e-05	0.9	0.53	0.81	0.61	0.78	0.43	0.34	0.34	0.84	0.19	0.14	0.28	1.07	0.74	0.63	0.83	1.65	1.41	1.69	1.26	2.43	0.64	0.91	1.33	capping protein regulator and myosin 1 linker 3, transcript variant X10
ncbi_395775	DCT	1.55698e-05	0.19	0.55	0.41	0.07	0.1	0.08	0	0.08	0	0	0.09	0.03	9.95	10.15	7.29	6.13	11.87	11.22	8.72	23.91	34.34	61.43	17.63	46.38	dopachrome tautomerase
ncbi_416782	TXNRD2	3.81806e-05	4.66	5.19	3.93	5.32	4.98	3.63	5.07	4.96	3.92	5.41	4.31	3.61	5.46	6.47	5.35	6.49	7.02	7.32	4.82	5.64	6.05	6.12	5.69	6.52	thioredoxin reductase 2
ncbi_419112	LOC419112	4.4639e-05	1.04	0.15	3.65	0.4	0.76	0.94	1.12	1.92	1.14	1.69	1.3	1.52	2.36	2.49	3.2	1.25	2.75	2.69	2.16	4.23	4.17	2.39	1.31	3.13	transmembrane protein 110-like
MSTRG.19053	MSTRG.19053	8.81983e-05	0.31	1.26	0	1.05	0	0.59	0	0	0	0	0	0	2.16	1.75	0	0.43	0.74	2.66	0.51	1.76	2.51	0.27	1.57	1.67	spidroin-2-like [Oncorhynchus kisutch]
ncbi_771123	TMEM167B	0.000100196	20.62	21.35	26.27	19.06	19.35	20.82	24.93	18.49	22.38	18.46	27.3	18.65	22.82	25.38	25.96	28.28	27.37	30.67	29.71	25.45	29.17	26.32	23.65	27.31	transmembrane protein 167B
ncbi_423419	GOLGA5	0.000109491	7.93	9.46	7.76	7.11	8.29	8.78	8.26	8.32	7.72	6.99	7.6	8.45	9.97	8.15	10.54	9.53	8.48	8.68	10.49	10.54	11.79	9.31	8.39	8.9	golgin A5, transcript variant X2
MSTRG.17421	MSTRG.17421	0.000231194	1.85	1.01	1.29	2.28	1.03	2.74	1.27	3.38	3.54	0.99	0.89	0.8	0.31	0.15	0.36	0.27	0.88	0.4	0.39	0.75	0.41	0.17	0.14	0.2	rna-directed dna polymerase from mobile element jockey-like [Limosa lapponica baueri]
ncbi_374132	RPL39L	0.000279643	661.32	352.39	738.39	547.73	533.89	604.91	713.26	568.37	333.09	505.64	516.13	575.83	537.23	44.3	47.98	335.75	49.79	51.44	395.48	53.28	509.68	43.19	245.66	44.92	ribosomal protein L39
ncbi_415410	RAB27A	0.000344816	9.71	8.11	9.97	7.95	12.9	9.28	7.89	7.06	8.75	10.8	11.8	8.18	10.49	11.64	11.32	13.9	12.18	11.15	9.12	13	13.06	11.95	11.07	12.84	RAB27A, member RAS oncogene family
ncbi_100857615	LOC100857615	0.000483167	0.37	0.71	2.12	0.92	0.93	2.16	3.04	0.29	0.59	0.84	1.57	1.06	0	0	0.39	0.21	0.07	0	0	0	0.08	0	0.15	0.23	platelet glycoprotein VI-like, transcript variant X2
ncbi_100858939	DHRS13	0.000805223	0.78	1.41	0.66	0.16	0.74	0.28	0.98	0.9	0.32	0.98	1.46	1.03	1.09	1.32	2.02	1.97	1.83	1.09	0.9	1.45	1.96	1.02	1.39	1.23	dehydrogenase/reductase 13, transcript variant X1
ncbi_430359	TRIM27.2	0.000903323	0.59	0.15	0.13	0	0.22	0.09	0.26	0.22	0.61	0.06	0.21	0.18	0.52	0.37	0.18	0.11	0.67	0.69	0.19	0.31	1.46	0.28	0.24	0.5	tripartite motif containing 27.2
MSTRG.9107	MSTRG.9107	0.00105264	0	0	0	0	0.1	0.18	0	0.2	0	0.11	0	0	0	0	0	0	3.4	3.33	2.94	0	4.17	0	1.51	1.98	PREDICTED: uncharacterized protein LOC106897295, partial [Calidris pugnax]
ncbi_107050768	LOC107050768	0.00118288	4.31	2.68	0.56	5.05	3.09	2.69	3.05	2.75	3.47	4.51	0.36	4.09	6.73	6.43	7.01	2.5	6.8	6.53	4.54	5.3	5.67	5.14	4.78	3.24	histone-lysine N-methyltransferase SETD1A-like, transcript variant X1
ncbi_425113	CHIR-IG1-5	0.00316778	0.54	2.88	1.4	0.98	1.61	1.08	1.55	0.92	2.03	0.19	1.55	0.89	4.05	2.23	1.67	4.1	6	3.25	5.42	2.94	3.99	3.11	6.28	0.86	immunoglobulin-like receptor CHIR-AB1-like
MSTRG.18552	MSTRG.18552	0.0031766	0	0	0.17	0	0.17	0.15	0.16	0	0	0	0	0	0.16	0	0	0	0.32	9.08	0.53	0	14.24	0	5.9	0	uncharacterized protein LOC112532368 isoform X1 [Gallus gallus]
ncbi_100857693	PAOX	0.00426766	7.2	6.22	7.92	7.27	7.77	7.89	7.27	5.73	7.9	5.59	5.72	4.23	4.76	2.75	4.28	2.85	4.07	6.66	5.01	5.81	4.33	6.4	5.78	3.19	polyamine oxidase, transcript variant X2
ncbi_420838	CD83	0.013266	0.91	0.78	0.91	0.61	0.5	1.24	0.84	0.45	0.42	0.72	0.36	1.18	1	0.83	1.37	1.38	0.7	0.88	1.19	0.86	1.19	1.68	1.06	0.98	CD83 molecule
