# Supplementary material for: Dynamic Transcriptome Profile Analysis of Mechanisms Related to Melanin Deposition in Chicken Muscle Development
Source: Animals (Basel). 2024 Sep 18;14(18):2702. doi: 10.3390/ani14182702 (PMC11428610; doi:10.3390/ani14182702)
Supplement: Supplementary file 1 [file animals-14-02702-s001.zip › supplementary files/TableS6.xlsx]

## Sheet: Sheet1
Table S6. Gene Ontology enrichment analysis of genes in the orange module.
Category	GO term ID	GO term	No. of genes	P-Value	FDR value	Associated genes
Biological process	GO:0043473	pigmentation	4	9.95896e-09	1.68306e-06	ncbi_373971(ncbi_373971);ncbi_395775(ncbi_395775);ncbi_395913(ncbi_395913);ncbi_396007(ncbi_396007)
Biological process	GO:0042438	melanin biosynthetic process	3	5.53304e-08	3.11694e-06	ncbi_373971(ncbi_373971);ncbi_395775(ncbi_395775);ncbi_395913(ncbi_395913)
Biological process	GO:0044550	secondary metabolite biosynthetic process	3	5.53304e-08	3.11694e-06	ncbi_373971(ncbi_373971);ncbi_395775(ncbi_395775);ncbi_395913(ncbi_395913)
Biological process	GO:0006582	melanin metabolic process	3	1.38174e-07	5.83786e-06	ncbi_373971(ncbi_373971);ncbi_395775(ncbi_395775);ncbi_395913(ncbi_395913)
Biological process	GO:0019748	secondary metabolic process	3	2.76045e-07	9.33033e-06	ncbi_373971(ncbi_373971);ncbi_395775(ncbi_395775);ncbi_395913(ncbi_395913)
Biological process	GO:0046189	phenol-containing compound biosynthetic process	3	7.71231e-07	2.1723e-05	ncbi_373971(ncbi_373971);ncbi_395775(ncbi_395775);ncbi_395913(ncbi_395913)
Biological process	GO:0046148	pigment biosynthetic process	3	2.26489e-06	5.4681e-05	ncbi_373971(ncbi_373971);ncbi_395775(ncbi_395775);ncbi_395913(ncbi_395913)
Biological process	GO:0018958	phenol-containing compound metabolic process	3	3.91719e-06	7.35561e-05	ncbi_373971(ncbi_373971);ncbi_395775(ncbi_395775);ncbi_395913(ncbi_395913)
Biological process	GO:0042440	pigment metabolic process	3	3.91719e-06	7.35561e-05	ncbi_373971(ncbi_373971);ncbi_395775(ncbi_395775);ncbi_395913(ncbi_395913)
Biological process	GO:0032438	melanosome organization	2	7.10737e-06	0.000120115	ncbi_395913(ncbi_395913);ncbi_396007(ncbi_396007)
Biological process	GO:0048753	pigment granule organization	2	2.12944e-05	0.00032716	ncbi_395913(ncbi_395913);ncbi_396007(ncbi_396007)
Biological process	GO:0033059	cellular pigmentation	2	4.25335e-05	0.000599014	ncbi_395913(ncbi_395913);ncbi_396007(ncbi_396007)
Biological process	GO:1901617	organic hydroxy compound biosynthetic process	3	5.45743e-05	0.000709466	ncbi_373971(ncbi_373971);ncbi_395775(ncbi_395775);ncbi_395913(ncbi_395913)
Biological process	GO:0048066	developmental pigmentation	2	0.000148288	0.00179004	ncbi_395775(ncbi_395775);ncbi_395913(ncbi_395913)
Biological process	GO:1901615	organic hydroxy compound metabolic process	3	0.000444896	0.0050125	ncbi_373971(ncbi_373971);ncbi_395775(ncbi_395775);ncbi_395913(ncbi_395913)
Biological process	GO:0016050	vesicle organization	2	0.00159959	0.0168957	ncbi_395913(ncbi_395913);ncbi_396007(ncbi_396007)
Biological process	GO:0055114	oxidation-reduction process	3	0.00225321	0.0214535	ncbi_373971(ncbi_373971);ncbi_395775(ncbi_395775);ncbi_395913(ncbi_395913)
Biological process	GO:0002227	innate immune response in mucosa	1	0.00291971	0.0214535	ncbi_374132(ncbi_374132)
Biological process	GO:0002251	organ or tissue specific immune response	1	0.00291971	0.0214535	ncbi_374132(ncbi_374132)
Biological process	GO:0002385	mucosal immune response	1	0.00291971	0.0214535	ncbi_374132(ncbi_374132)
Biological process	GO:0006570	tyrosine metabolic process	1	0.00291971	0.0214535	ncbi_395775(ncbi_395775)
Biological process	GO:0006583	melanin biosynthetic process from tyrosine	1	0.00291971	0.0214535	ncbi_395775(ncbi_395775)
Biological process	GO:1990743	protein sialylation	1	0.00291971	0.0214535	ncbi_396159(ncbi_396159)
Biological process	GO:0002052	positive regulation of neuroblast proliferation	1	0.00583231	0.0339883	ncbi_395775(ncbi_395775)
Biological process	GO:0009072	aromatic amino acid family metabolic process	1	0.00583231	0.0339883	ncbi_395775(ncbi_395775)
Biological process	GO:0019731	antibacterial humoral response	1	0.00583231	0.0339883	ncbi_374132(ncbi_374132)
Biological process	GO:0021847	ventricular zone neuroblast division	1	0.00583231	0.0339883	ncbi_395775(ncbi_395775)
Biological process	GO:0021869	forebrain ventricular zone progenitor cell division	1	0.00583231	0.0339883	ncbi_395775(ncbi_395775)
Biological process	GO:0021873	forebrain neuroblast division	1	0.00583231	0.0339883	ncbi_395775(ncbi_395775)
Biological process	GO:0036445	neuronal stem cell division	1	0.00873782	0.0461466	ncbi_395775(ncbi_395775)
Biological process	GO:0055057	neuroblast division	1	0.00873782	0.0461466	ncbi_395775(ncbi_395775)
Biological process	GO:1902692	regulation of neuroblast proliferation	1	0.00873782	0.0461466	ncbi_395775(ncbi_395775)
Biological process	GO:0044711	single-organism biosynthetic process	3	0.00953844	0.0488484	ncbi_373971(ncbi_373971);ncbi_395775(ncbi_395775);ncbi_395913(ncbi_395913)
Biological process	GO:0019730	antimicrobial humoral response	1	0.0116362	0.057839	ncbi_374132(ncbi_374132)
Biological process	GO:0017145	stem cell division	1	0.0145276	0.0598821	ncbi_395775(ncbi_395775)
Biological process	GO:0021846	cell proliferation in forebrain	1	0.0145276	0.0598821	ncbi_395775(ncbi_395775)
Biological process	GO:0030318	melanocyte differentiation	1	0.0145276	0.0598821	ncbi_395913(ncbi_395913)
Biological process	GO:0048103	somatic stem cell division	1	0.0145276	0.0598821	ncbi_395775(ncbi_395775)
Biological process	GO:0050931	pigment cell differentiation	1	0.0145276	0.0598821	ncbi_395913(ncbi_395913)
Biological process	GO:0097503	sialylation	1	0.0145276	0.0598821	ncbi_396159(ncbi_396159)
Biological process	GO:2000179	positive regulation of neural precursor cell proliferation	1	0.0145276	0.0598821	ncbi_395775(ncbi_395775)
Biological process	GO:0021872	forebrain generation of neurons	1	0.0174119	0.0684329	ncbi_395775(ncbi_395775)
Biological process	GO:0048538	thymus development	1	0.0174119	0.0684329	ncbi_373971(ncbi_373971)
Biological process	GO:0044249	cellular biosynthetic process	5	0.0210149	0.0807165	ncbi_373971(ncbi_373971);ncbi_374132(ncbi_374132);ncbi_395775(ncbi_395775);ncbi_395913(ncbi_395913);ncbi_396159(ncbi_396159)
Biological process	GO:1901576	organic substance biosynthetic process	5	0.0229884	0.0832754	ncbi_373971(ncbi_373971);ncbi_374132(ncbi_374132);ncbi_395775(ncbi_395775);ncbi_395913(ncbi_395913);ncbi_396159(ncbi_396159)
Biological process	GO:0007405	neuroblast proliferation	1	0.0231594	0.0832754	ncbi_395775(ncbi_395775)
Biological process	GO:2000648	positive regulation of stem cell proliferation	1	0.0231594	0.0832754	ncbi_395775(ncbi_395775)
Biological process	GO:0009058	biosynthetic process	5	0.0254113	0.0894691	ncbi_373971(ncbi_373971);ncbi_374132(ncbi_374132);ncbi_395775(ncbi_395775);ncbi_395913(ncbi_395913);ncbi_396159(ncbi_396159)
Biological process	GO:0006493	protein O-linked glycosylation	1	0.0288789	0.0996028	ncbi_396159(ncbi_396159)
Biological process	GO:2000177	regulation of neural precursor cell proliferation	1	0.0317282	0.107241	ncbi_395775(ncbi_395775)
Biological process	GO:0006959	humoral immune response	1	0.0345704	0.112354	ncbi_374132(ncbi_374132)
Biological process	GO:0072091	regulation of stem cell proliferation	1	0.0345704	0.112354	ncbi_395775(ncbi_395775)
Biological process	GO:0050830	defense response to Gram-positive bacterium	1	0.0374058	0.119275	ncbi_374132(ncbi_374132)
Biological process	GO:0060563	neuroepithelial cell differentiation	1	0.0430556	0.134748	ncbi_395913(ncbi_395913)
Biological process	GO:0061351	neural precursor cell proliferation	1	0.0542724	0.166764	ncbi_395775(ncbi_395775)
Biological process	GO:0004497	monooxygenase activity	2	0.000639933	0.016685	ncbi_373971(ncbi_373971);ncbi_395913(ncbi_395913)
Biological process	GO:0016491	oxidoreductase activity	3	0.00119179	0.016685	ncbi_373971(ncbi_373971);ncbi_395775(ncbi_395775);ncbi_395913(ncbi_395913)
Biological process	GO:0004503	monophenol monooxygenase activity	1	0.0026001	0.0182007	ncbi_373971(ncbi_373971)
Biological process	GO:0016716	oxidoreductase activity, acting on paired donors, with incorporation or reduction of molecular oxygen, another compound as one donor, and incorporation of one atom of oxygen	1	0.0026001	0.0182007	ncbi_373971(ncbi_373971)
Biological process	GO:0001665	alpha-N-acetylgalactosaminide alpha-2,6-sialyltransferase activity	1	0.0051948	0.0207792	ncbi_396159(ncbi_396159)
Biological process	GO:0004167	dopachrome isomerase activity	1	0.0051948	0.0207792	ncbi_395775(ncbi_395775)
Biological process	GO:0016863	intramolecular oxidoreductase activity, transposing C=C bonds	1	0.0051948	0.0207792	ncbi_395775(ncbi_395775)
Biological process	GO:0008373	sialyltransferase activity	1	0.0129465	0.0453127	ncbi_396159(ncbi_396159)
Biological process	GO:0005507	copper ion binding	1	0.0155196	0.0482833	ncbi_373971(ncbi_373971)
Biological process	GO:0016860	intramolecular oxidoreductase activity	1	0.0206498	0.0578194	ncbi_395775(ncbi_395775)
Biological process	GO:0016853	isomerase activity	1	0.0509835	0.129776	ncbi_395775(ncbi_395775)
Biological process	GO:0003735	structural constituent of ribosome	1	0.070785	0.142674	ncbi_374132(ncbi_374132)
Biological process	GO:0016705	oxidoreductase activity, acting on paired donors, with incorporation or reduction of molecular oxygen	1	0.070785	0.142674	ncbi_373971(ncbi_373971)
Biological process	GO:0003824	catalytic activity	4	0.0713369	0.142674	ncbi_373971(ncbi_373971);ncbi_395775(ncbi_395775);ncbi_395913(ncbi_395913);ncbi_396159(ncbi_396159)
Biological process	GO:0016757	transferase activity, transferring glycosyl groups	1	0.0805609	0.15038	ncbi_396159(ncbi_396159)
Biological process	GO:0042470	melanosome	4	2.3434e-08	7.3817e-07	ncbi_373971(ncbi_373971);ncbi_395775(ncbi_395775);ncbi_395913(ncbi_395913);ncbi_396007(ncbi_396007)
Biological process	GO:0048770	pigment granule	4	2.3434e-08	7.3817e-07	ncbi_373971(ncbi_373971);ncbi_395775(ncbi_395775);ncbi_395913(ncbi_395913);ncbi_396007(ncbi_396007)
Biological process	GO:0033162	melanosome membrane	3	4.92016e-08	7.74926e-07	ncbi_373971(ncbi_373971);ncbi_395775(ncbi_395775);ncbi_395913(ncbi_395913)
Biological process	GO:0045009	chitosome	3	4.92016e-08	7.74926e-07	ncbi_373971(ncbi_373971);ncbi_395775(ncbi_395775);ncbi_395913(ncbi_395913)
Biological process	GO:0044433	cytoplasmic vesicle part	4	2.98878e-06	3.76586e-05	ncbi_373971(ncbi_373971);ncbi_395775(ncbi_395775);ncbi_395913(ncbi_395913);ncbi_396007(ncbi_396007)
Biological process	GO:0016023	cytoplasmic, membrane-bounded vesicle	4	5.36063e-05	0.000562866	ncbi_373971(ncbi_373971);ncbi_395775(ncbi_395775);ncbi_395913(ncbi_395913);ncbi_396007(ncbi_396007)
Biological process	GO:0031410	cytoplasmic vesicle	4	8.88707e-05	0.000736937	ncbi_373971(ncbi_373971);ncbi_395775(ncbi_395775);ncbi_395913(ncbi_395913);ncbi_396007(ncbi_396007)
Biological process	GO:0030659	cytoplasmic vesicle membrane	3	0.000100091	0.000736937	ncbi_373971(ncbi_373971);ncbi_395775(ncbi_395775);ncbi_395913(ncbi_395913)
Biological process	GO:0031988	membrane-bounded vesicle	4	0.000113759	0.000736937	ncbi_373971(ncbi_373971);ncbi_395775(ncbi_395775);ncbi_395913(ncbi_395913);ncbi_396007(ncbi_396007)
Biological process	GO:0012506	vesicle membrane	3	0.000116974	0.000736937	ncbi_373971(ncbi_373971);ncbi_395775(ncbi_395775);ncbi_395913(ncbi_395913)
Biological process	GO:0031982	vesicle	4	0.000201148	0.00115203	ncbi_373971(ncbi_373971);ncbi_395775(ncbi_395775);ncbi_395913(ncbi_395913);ncbi_396007(ncbi_396007)
Biological process	GO:0016021	integral component of membrane	5	0.00219453	0.0108198	ncbi_373971(ncbi_373971);ncbi_395775(ncbi_395775);ncbi_395913(ncbi_395913);ncbi_396007(ncbi_396007);ncbi_396159(ncbi_396159)
Biological process	GO:0098588	bounding membrane of organelle	4	0.00223266	0.0108198	ncbi_373971(ncbi_373971);ncbi_395775(ncbi_395775);ncbi_395913(ncbi_395913);ncbi_396159(ncbi_396159)
Biological process	GO:0034493	melanosome lumen	1	0.00280767	0.0126345	ncbi_396007(ncbi_396007)
Biological process	GO:0031224	intrinsic component of membrane	5	0.00309335	0.0129921	ncbi_373971(ncbi_373971);ncbi_395775(ncbi_395775);ncbi_395913(ncbi_395913);ncbi_396007(ncbi_396007);ncbi_396159(ncbi_396159)
Biological process	GO:0044444	cytoplasmic part	6	0.00394575	0.0155364	ncbi_373971(ncbi_373971);ncbi_374132(ncbi_374132);ncbi_395775(ncbi_395775);ncbi_395913(ncbi_395913);ncbi_396007(ncbi_396007);ncbi_396159(ncbi_396159)
Biological process	GO:0031090	organelle membrane	4	0.00481882	0.017858	ncbi_373971(ncbi_373971);ncbi_395775(ncbi_395775);ncbi_395913(ncbi_395913);ncbi_396159(ncbi_396159)
Biological process	GO:0044446	intracellular organelle part	6	0.00545271	0.0190845	ncbi_373971(ncbi_373971);ncbi_374132(ncbi_374132);ncbi_395775(ncbi_395775);ncbi_395913(ncbi_395913);ncbi_396007(ncbi_396007);ncbi_396159(ncbi_396159)
Biological process	GO:0044422	organelle part	6	0.00673136	0.0223198	ncbi_373971(ncbi_373971);ncbi_374132(ncbi_374132);ncbi_395775(ncbi_395775);ncbi_395913(ncbi_395913);ncbi_396007(ncbi_396007);ncbi_396159(ncbi_396159)
Biological process	GO:0044425	membrane part	5	0.00838344	0.0264078	ncbi_373971(ncbi_373971);ncbi_395775(ncbi_395775);ncbi_395913(ncbi_395913);ncbi_396007(ncbi_396007);ncbi_396159(ncbi_396159)
Biological process	GO:0031983	vesicle lumen	1	0.0111913	0.0320479	ncbi_396007(ncbi_396007)
Biological process	GO:0060205	cytoplasmic membrane-bounded vesicle lumen	1	0.0111913	0.0320479	ncbi_396007(ncbi_396007)
Biological process	GO:0042788	polysomal ribosome	1	0.0139728	0.0382732	ncbi_374132(ncbi_374132)
Biological process	GO:0098805	whole membrane	3	0.0155542	0.0408298	ncbi_373971(ncbi_373971);ncbi_395775(ncbi_395775);ncbi_395913(ncbi_395913)
Biological process	GO:0005844	polysome	1	0.0250335	0.0630844	ncbi_374132(ncbi_374132)
Biological process	GO:0016020	membrane	5	0.0275104	0.0666599	ncbi_373971(ncbi_373971);ncbi_395775(ncbi_395775);ncbi_395913(ncbi_395913);ncbi_396007(ncbi_396007);ncbi_396159(ncbi_396159)
Biological process	GO:0005737	cytoplasm	6	0.0344378	0.0803548	ncbi_373971(ncbi_373971);ncbi_374132(ncbi_374132);ncbi_395775(ncbi_395775);ncbi_395913(ncbi_395913);ncbi_396007(ncbi_396007);ncbi_396159(ncbi_396159)
Biological process	GO:0022625	cytosolic large ribosomal subunit	1	0.0414306	0.0932189	ncbi_374132(ncbi_374132)
Molecular function	GO:0004497	monooxygenase activity	2	0.000639933	0.016685	ncbi_373971(ncbi_373971);ncbi_395913(ncbi_395913)
Molecular function	GO:0016491	oxidoreductase activity	3	0.00119179	0.016685	ncbi_373971(ncbi_373971);ncbi_395775(ncbi_395775);ncbi_395913(ncbi_395913)
Molecular function	GO:0004503	monophenol monooxygenase activity	1	0.0026001	0.0182007	ncbi_373971(ncbi_373971)
Molecular function	GO:0016716	oxidoreductase activity, acting on paired donors, with incorporation or reduction of molecular oxygen, another compound as one donor, and incorporation of one atom of oxygen	1	0.0026001	0.0182007	ncbi_373971(ncbi_373971)
Molecular function	GO:0001665	alpha-N-acetylgalactosaminide alpha-2,6-sialyltransferase activity	1	0.0051948	0.0207792	ncbi_396159(ncbi_396159)
Molecular function	GO:0004167	dopachrome isomerase activity	1	0.0051948	0.0207792	ncbi_395775(ncbi_395775)
Molecular function	GO:0016863	intramolecular oxidoreductase activity, transposing C=C bonds	1	0.0051948	0.0207792	ncbi_395775(ncbi_395775)
Molecular function	GO:0008373	sialyltransferase activity	1	0.0129465	0.0453127	ncbi_396159(ncbi_396159)
Molecular function	GO:0005507	copper ion binding	1	0.0155196	0.0482833	ncbi_373971(ncbi_373971)
Molecular function	GO:0016860	intramolecular oxidoreductase activity	1	0.0206498	0.0578194	ncbi_395775(ncbi_395775)
Cellular compont	GO:0042470	melanosome	4	2.3434e-08	7.3817e-07	ncbi_373971(ncbi_373971);ncbi_395775(ncbi_395775);ncbi_395913(ncbi_395913);ncbi_396007(ncbi_396007)
Cellular compont	GO:0048770	pigment granule	4	2.3434e-08	7.3817e-07	ncbi_373971(ncbi_373971);ncbi_395775(ncbi_395775);ncbi_395913(ncbi_395913);ncbi_396007(ncbi_396007)
Cellular compont	GO:0033162	melanosome membrane	3	4.92016e-08	7.74926e-07	ncbi_373971(ncbi_373971);ncbi_395775(ncbi_395775);ncbi_395913(ncbi_395913)
Cellular compont	GO:0045009	chitosome	3	4.92016e-08	7.74926e-07	ncbi_373971(ncbi_373971);ncbi_395775(ncbi_395775);ncbi_395913(ncbi_395913)
Cellular compont	GO:0044433	cytoplasmic vesicle part	4	2.98878e-06	3.76586e-05	ncbi_373971(ncbi_373971);ncbi_395775(ncbi_395775);ncbi_395913(ncbi_395913);ncbi_396007(ncbi_396007)
Cellular compont	GO:0016023	cytoplasmic, membrane-bounded vesicle	4	5.36063e-05	0.000562866	ncbi_373971(ncbi_373971);ncbi_395775(ncbi_395775);ncbi_395913(ncbi_395913);ncbi_396007(ncbi_396007)
Cellular compont	GO:0031410	cytoplasmic vesicle	4	8.88707e-05	0.000736937	ncbi_373971(ncbi_373971);ncbi_395775(ncbi_395775);ncbi_395913(ncbi_395913);ncbi_396007(ncbi_396007)
Cellular compont	GO:0030659	cytoplasmic vesicle membrane	3	0.000100091	0.000736937	ncbi_373971(ncbi_373971);ncbi_395775(ncbi_395775);ncbi_395913(ncbi_395913)
Cellular compont	GO:0031988	membrane-bounded vesicle	4	0.000113759	0.000736937	ncbi_373971(ncbi_373971);ncbi_395775(ncbi_395775);ncbi_395913(ncbi_395913);ncbi_396007(ncbi_396007)
Cellular compont	GO:0012506	vesicle membrane	3	0.000116974	0.000736937	ncbi_373971(ncbi_373971);ncbi_395775(ncbi_395775);ncbi_395913(ncbi_395913)
Cellular compont	GO:0031982	vesicle	4	0.000201148	0.00115203	ncbi_373971(ncbi_373971);ncbi_395775(ncbi_395775);ncbi_395913(ncbi_395913);ncbi_396007(ncbi_396007)
Cellular compont	GO:0016021	integral component of membrane	5	0.00219453	0.0108198	ncbi_373971(ncbi_373971);ncbi_395775(ncbi_395775);ncbi_395913(ncbi_395913);ncbi_396007(ncbi_396007);ncbi_396159(ncbi_396159)
Cellular compont	GO:0098588	bounding membrane of organelle	4	0.00223266	0.0108198	ncbi_373971(ncbi_373971);ncbi_395775(ncbi_395775);ncbi_395913(ncbi_395913);ncbi_396159(ncbi_396159)
Cellular compont	GO:0034493	melanosome lumen	1	0.00280767	0.0126345	ncbi_396007(ncbi_396007)
Cellular compont	GO:0031224	intrinsic component of membrane	5	0.00309335	0.0129921	ncbi_373971(ncbi_373971);ncbi_395775(ncbi_395775);ncbi_395913(ncbi_395913);ncbi_396007(ncbi_396007);ncbi_396159(ncbi_396159)
Cellular compont	GO:0044444	cytoplasmic part	6	0.00394575	0.0155364	ncbi_373971(ncbi_373971);ncbi_374132(ncbi_374132);ncbi_395775(ncbi_395775);ncbi_395913(ncbi_395913);ncbi_396007(ncbi_396007);ncbi_396159(ncbi_396159)
Cellular compont	GO:0031090	organelle membrane	4	0.00481882	0.017858	ncbi_373971(ncbi_373971);ncbi_395775(ncbi_395775);ncbi_395913(ncbi_395913);ncbi_396159(ncbi_396159)
Cellular compont	GO:0044446	intracellular organelle part	6	0.00545271	0.0190845	ncbi_373971(ncbi_373971);ncbi_374132(ncbi_374132);ncbi_395775(ncbi_395775);ncbi_395913(ncbi_395913);ncbi_396007(ncbi_396007);ncbi_396159(ncbi_396159)
Cellular compont	GO:0044422	organelle part	6	0.00673136	0.0223198	ncbi_373971(ncbi_373971);ncbi_374132(ncbi_374132);ncbi_395775(ncbi_395775);ncbi_395913(ncbi_395913);ncbi_396007(ncbi_396007);ncbi_396159(ncbi_396159)
Cellular compont	GO:0044425	membrane part	5	0.00838344	0.0264078	ncbi_373971(ncbi_373971);ncbi_395775(ncbi_395775);ncbi_395913(ncbi_395913);ncbi_396007(ncbi_396007);ncbi_396159(ncbi_396159)
Cellular compont	GO:0031983	vesicle lumen	1	0.0111913	0.0320479	ncbi_396007(ncbi_396007)
Cellular compont	GO:0060205	cytoplasmic membrane-bounded vesicle lumen	1	0.0111913	0.0320479	ncbi_396007(ncbi_396007)
Cellular compont	GO:0042788	polysomal ribosome	1	0.0139728	0.0382732	ncbi_374132(ncbi_374132)
Cellular compont	GO:0098805	whole membrane	3	0.0155542	0.0408298	ncbi_373971(ncbi_373971);ncbi_395775(ncbi_395775);ncbi_395913(ncbi_395913)
Cellular compont	GO:0005844	polysome	1	0.0250335	0.0630844	ncbi_374132(ncbi_374132)
Cellular compont	GO:0016020	membrane	5	0.0275104	0.0666599	ncbi_373971(ncbi_373971);ncbi_395775(ncbi_395775);ncbi_395913(ncbi_395913);ncbi_396007(ncbi_396007);ncbi_396159(ncbi_396159)
Cellular compont	GO:0005737	cytoplasm	6	0.0344378	0.0803548	ncbi_373971(ncbi_373971);ncbi_374132(ncbi_374132);ncbi_395775(ncbi_395775);ncbi_395913(ncbi_395913);ncbi_396007(ncbi_396007);ncbi_396159(ncbi_396159)
Cellular compont	GO:0022625	cytosolic large ribosomal subunit	1	0.0414306	0.0932189	ncbi_374132(ncbi_374132)
