# Supplementary material for: Dynamic Transcriptome Profile Analysis of Mechanisms Related to Melanin Deposition in Chicken Muscle Development
Source: Animals (Basel). 2024 Sep 18;14(18):2702. doi: 10.3390/ani14182702 (PMC11428610; doi:10.3390/ani14182702)
Supplement: Supplementary file 1 [file animals-14-02702-s001.zip › supplementary files/TableS7.xlsx]

## Sheet: Sheet1
Table S7. KEGG pathway enrichment analysis of genes in the orange module.
Pathway ID	KEGG pathway	No. of genes	P-Value	FDR value	Associated genes
ko04916	Melanogenesis	4	2.29374e-05	0.000306116	ncbi_373909(ncbi_373909);ncbi_373971(ncbi_373971);ncbi_395775(ncbi_395775);ncbi_395913(ncbi_395913)
ko00350	Tyrosine metabolism	3	3.40129e-05	0.000306116	ncbi_373971(ncbi_373971);ncbi_395775(ncbi_395775);ncbi_395913(ncbi_395913)
ko00450	Selenocompound metabolism	1	0.030729	0.156426	ncbi_416782(ncbi_416782)
ko00511	Other glycan degradation	1	0.0347613	0.156426	ncbi_107050229(ncbi_107050229)
ko01100	Metabolic pathways	5	0.0667161	0.240178	ncbi_373971(ncbi_373971);ncbi_395775(ncbi_395775);ncbi_395913(ncbi_395913);ncbi_768660(ncbi_768660);ncbi_107050229(ncbi_107050229)
ko00600	Sphingolipid metabolism	1	0.0896506	0.268952	ncbi_107050229(ncbi_107050229)
ko04370	VEGF signaling pathway	1	0.117885	0.302501	ncbi_418044(ncbi_418044)
ko04520	Adherens junction	1	0.134445	0.302501	ncbi_418044(ncbi_418044)
ko04146	Peroxisome	1	0.152516	0.305032	ncbi_100857693(ncbi_100857693)
ko00190	Oxidative phosphorylation	1	0.203019	0.327119	ncbi_768660(ncbi_768660)
ko04142	Lysosome	1	0.2064	0.327119	ncbi_107050229(ncbi_107050229)
ko03010	Ribosome	1	0.223112	0.327119	ncbi_374132(ncbi_374132)
ko04310	Wnt signaling pathway	1	0.236253	0.327119	ncbi_418044(ncbi_418044)
ko04020	Calcium signaling pathway	1	0.305018	0.382645	ncbi_373909(ncbi_373909)
ko04810	Regulation of actin cytoskeleton	1	0.332948	0.382645	ncbi_418044(ncbi_418044)
ko04510	Focal adhesion	1	0.340129	0.382645	ncbi_418044(ncbi_418044)
ko04010	MAPK signaling pathway	1	0.436094	0.44594	ncbi_418044(ncbi_418044)
ko04080	Neuroactive ligand-receptor interaction	1	0.44594	0.44594	ncbi_373909(ncbi_373909)
