# Supplementary material for: Dynamic Transcriptome Profile Analysis of Mechanisms Related to Melanin Deposition in Chicken Muscle Development
Source: Animals (Basel). 2024 Sep 18;14(18):2702. doi: 10.3390/ani14182702 (PMC11428610; doi:10.3390/ani14182702)
Supplement: Supplementary file 1 [file animals-14-02702-s001.zip › supplementary files/TableS8.xlsx]

## Sheet: Sheet1
Table S8. Correlation analysis between expression of MSTRG.720 and other genes in different breeds of black-boned chickens
	EDN3	EDNRB2	RAB38	OCA2	GPNMB	TRPM1	MLPH	DCT	TYR
Yugan	0.221	0.682**	0.660**	0.824**	0.870**	0.625**	0.810**	0.831**	0.299
Taihe	0.369*	0.562**	0.369*	0.777**	0.409*	0.513**	0.405*	0.612**	0.722**
