# Supplementary material for: Dynamic Transcriptome Profile Analysis of Mechanisms Related to Melanin Deposition in Chicken Muscle Development
Source: Animals (Basel). 2024 Sep 18;14(18):2702. doi: 10.3390/ani14182702 (PMC11428610; doi:10.3390/ani14182702)
Supplement: Supplementary file 1 [file animals-14-02702-s001.zip › supplementary files/TableS9.xlsx]

## Sheet: Sheet1
Table S9.The L* values of breast muscle in different breeds of chickens at 17 weeks age
Breeds	L* values
Yugan	41.86±1.48 b
Taihe	43.2±1.26 b
Wenchang	56.36±1.32 a
Note:different letters indicate significant differences (P < 0.05).
